# Supplementary material for: A prognostic and therapeutic hallmark developed by the integrated profile of basement membrane and immune infiltrative landscape in lung adenocarcinoma
Source: Front Immunol. 2022 Nov 30;13:1058493. doi: 10.3389/fimmu.2022.1058493 (PMC9748099; doi:10.3389/fimmu.2022.1058493)
Supplement: Supplementary file 2 [file Table_1.xlsx]

## Sheet: Table S1
Table S1. Basic information of data cohorts
Data cohort	Data type	Platforms	Number of LUAD samples	Prognostic data	Notes
TCGA-LUAD	RNA-Seq	—	499	Yes	mRNA data, clinical data, SNV data
GSE30219	Microarray	GPL570	85	Yes	mRNA data, clinical data
GSE50081	Microarray	GPL570	127	Yes	mRNA data, clinical data
GSE37745	Microarray	GPL570	106	Yes	mRNA data, clinical data
GSE81089	RNA-Seq	GPL16791	108	Yes	mRNA data, clinical data
GSE135222	RNA-Seq	GPL16791	27 (NSCLC)	Yes	mRNA data, clinical data, immunotherapy response
GSE123902	scRNA-Seq	GPL16791	13	No	mRNA data

## Sheet: Table S2
Table S2. Representative marker genes for cell types
Main cell types
Epithelial	Immune	Stromal
EPCAM	PTPRC	PECAM1
CDH1	CD68	VWF
KRT7	KIT	ACTA2
KRT19	JCHAIN
	MS4A1
Epithelial cell types
Alveolar type 1	Alveolar type 2	Club cells	Basal cells	Ciliated cells	Neuroendocrine
AGER	ABCA3	SCGB1A1	KRT5	FOXJ1	ASCL1
PDPN	SFTPB	MUC5B	KRT17	TMEM190	CALCA
	SFTPC		NGFR	CAPS	CHGA
			TRP63
Stromal cell types
Endothelial cells	Lymphatic endothelial cells	Fibroblasts	Myofibroblasts	Smooth muscle cells	Mesothelial cells
VWF	CCL21	PDGFRA	PDGFRA	MYLK	UPK3B
PECAM1	PROX1	LUM	LUM	ACTA2	WT1
			MYLK	PDGFRB
			ACTA2	MYH11
			PDGFRB
Immune cell types
Alveolar Macrophages	Monocyte-derived macrophages	Monocytes	Myeloid dendritic cells	Plasmacytoid dendritic cells	Mast cells	Conventional T cells	Regulatory T cells	CD8+ T cells	NK cells	B cells	Plasma cells
CD68	CD69	LYZ	CD1C	LILRA4	KIT	CD3E	CD3E	CD3E	NKG7	MS4A1	JCHAIN
LYZ	LYZ	S100A12	FCER1A	IL3RA	GATA2	IL7R	FOXP3	CD8A	KLRD1	CD79A	IGKC
FABP4	LGMN	FCN1	CLEC9A	CLEC4C	CPA3	CD40LG	CD40LG	CCL5	KLRB1	CD19	IGHG1
MARCO	CSF1R	S100A9		JCHAIN					NCR1
C1QA	CD14	CD14
APOC1

## Sheet: Table S3
Table S3. Details of screening basement membrane-related genes for the construction of BM score
BM genes	Differential expression analysis					Univariate Cox analysis			Lasso regression
	logFC	AveExpr	P.Value	adj.P.Val	Note	HR (95%CI)	P.value	Note	Coefficient	Included in BM score
SLIT3	-2.5365	2.78466	5.50507e-48	1.45884e-46	down	0.86 (0.76-0.98)	0.0192075	Favorable prognostic factor	-0.0479131	Yes
OGN	-2.49454	2.21262	7.04929e-37	1.01894e-35	down	0.88 (0.78-0.98)	0.0261705	Favorable prognostic factor	-0.0255719	Yes
TIMP1	1.55468	9.57115	2.23074e-34	2.95573e-33	up	1.19 (1.00-1.42)	0.0438256	Unfavorable prognostic factor	0.0181661	Yes
LAD1	1.75148	6.74696	2.24801e-29	1.78717e-28	up	1.21 (1.04-1.42)	0.0160061	Unfavorable prognostic factor	0.038998	Yes
ADAMTS15	-1.38248	1.74865	1.9021e-26	1.31493e-25	down	1.19 (1.03-1.38)	0.0180416	Unfavorable prognostic factor	0.113123	Yes
COL4A3	-1.77125	2.78432	2.12114e-20	1.12421e-19	down	0.84 (0.75-0.94)	0.00299844	Favorable prognostic factor	-0.0173133	Yes
HMCN2	-0.652214	0.688511	1.78731e-18	8.61158e-18	down	0.67 (0.48-0.92)	0.0136415	Favorable prognostic factor	-0.208405	Yes
LOXL2	1.25677	4.34881	4.16534e-12	1.32458e-11	up	1.29 (1.15-1.44)	6.33299e-06	Unfavorable prognostic factor	0.123189	Yes
BCAN	0.690638	0.832982	4.00863e-10	1.08029e-09	up	1.31 (1.14-1.52)	0.000257708	Unfavorable prognostic factor	0.186553	Yes
COL4A6	-0.638799	0.650906	3.5962e-09	8.93431e-09	down	1.27 (1.07-1.50)	0.00600563	Unfavorable prognostic factor	0.164274	Yes
NELL2	-0.815272	1.91461	2.42506e-08	5.755e-08	down	0.84 (0.72-0.97)	0.020509	Favorable prognostic factor	-0.107384	Yes
ACAN	0.483825	0.829408	8.97509e-07	1.982e-06	up	1.25 (1.04-1.50)	0.0192785	Unfavorable prognostic factor	0.0237234	Yes
ADAMTS17	-0.334252	0.837159	1.23139e-05	2.57619e-05	down	0.75 (0.57-1.00)	0.0493577	Favorable prognostic factor	-0.137276	Yes
SMOC1	1.21865	2.21142	1.2526e-05	2.58653e-05	up	1.10 (1.02-1.17)	0.00783784	Unfavorable prognostic factor	0.00536554	Yes
AGRN	0.452977	6.79081	0.000914595	0.0016715	up	1.19 (1.02-1.39)	0.0274071	Unfavorable prognostic factor	0.144587	Yes
PAPLN	0.419561	3.33951	0.00121697	0.00217414	up	0.85 (0.73-0.99)	0.0360961	Favorable prognostic factor	-0.028689	Yes
LAMB3	0.597654	7.57081	0.00213739	0.00361538	up	1.12 (1.00-1.26)	0.0443289	Unfavorable prognostic factor	-0.0144164	Yes
MEP1A	0.25986	0.494983	0.00276653	0.00444321	up	0.70 (0.51-0.98)	0.035606	Favorable prognostic factor	-0.0328	Yes
LAMB1	-0.294769	5.64879	0.0266432	0.0378405	down	1.31 (1.13-1.52)	0.000357733	Unfavorable prognostic factor	0.0924901	Yes
VWA2	0.388445	3.72938	0.0268929	0.0378405	up	0.85 (0.76-0.95)	0.00539118	Favorable prognostic factor	-0.0740523	Yes
ADAMTS8	-3.51064	1.98851	8.71717e-79	6.93015e-77	down	0.80 (0.70-0.92)	0.00174429	Favorable prognostic factor	0	No
THBS2	2.47676	5.83542	1.89294e-31	1.77045e-30	up	1.10 (1.00-1.21)	0.0485254	Unfavorable prognostic factor	0	No
COL5A1	1.72755	5.87414	1.02362e-19	5.25017e-19	up	1.14 (1.03-1.27)	0.0142077	Unfavorable prognostic factor	0	No
COL4A4	-1.43298	3.16136	1.55118e-17	7.0468e-17	down	0.87 (0.77-0.98)	0.0261018	Favorable prognostic factor	0	No
POSTN	1.52998	6.56519	1.33679e-14	5.31376e-14	up	1.15 (1.03-1.27)	0.0101753	Unfavorable prognostic factor	0	No
LAMA3	-1.71166	3.78214	3.5785e-14	1.32321e-13	down	1.14 (1.04-1.25)	0.00383404	Unfavorable prognostic factor	0	No
COL7A1	1.47775	2.19054	4.31972e-14	1.5263e-13	up	1.15 (1.04-1.26)	0.00423756	Unfavorable prognostic factor	0	No
VCAN	1.22406	5.06901	6.41663e-11	1.82187e-10	up	1.11 (1.01-1.23)	0.0391831	Unfavorable prognostic factor	0	No
SPOCK1	1.31766	2.05106	3.53989e-10	9.70418e-10	up	1.17 (1.08-1.28)	0.000343831	Unfavorable prognostic factor	0	No
COL4A2	-0.471462	7.11969	0.00145764	0.00257517	down	1.17 (1.02-1.34)	0.0246094	Unfavorable prognostic factor	0	No
COL12A1	-0.597316	4.36108	0.00708969	0.010839	down	1.10 (1.01-1.20)	0.0224594	Unfavorable prognostic factor	0	No
ADAMTS6	0.175561	0.758535	0.0141245	0.0209887	up	1.41 (1.09-1.83)	0.0100047	Unfavorable prognostic factor	0	No
ADAMTS4	-0.377565	2.60801	0.0306041	0.0423135	down	1.17 (1.05-1.32)	0.00658477	Unfavorable prognostic factor	0	No
FREM3	-1.11111	0.202394	2.86602e-110	4.55697e-108	down	0.53 (0.19-1.45)	0.21637	——
SPOCK2	-3.4467	5.10836	8.25803e-77	4.37676e-75	down	0.90 (0.79-1.02)	0.0972023	——
MMRN2	-2.07042	3.86285	1.21145e-57	4.81553e-56	down	0.95 (0.81-1.12)	0.533114	——
SLIT2	-2.4417	3.04064	4.71841e-57	1.50045e-55	down	0.96 (0.83-1.10)	0.545958	——
ADAMTS1	-2.27305	4.05697	4.24547e-42	9.64329e-41	down	1.05 (0.93-1.19)	0.418825	——
RECK	-1.46352	2.70676	7.07577e-42	1.40631e-40	down	0.98 (0.80-1.20)	0.845008	——
SPARCL1	-2.08216	7.09989	2.53084e-40	4.47114e-39	down	0.90 (0.79-1.01)	0.0758609	——
FBLN5	-2.06759	4.77387	3.52833e-38	5.61004e-37	down	0.88 (0.77-1.01)	0.0642718	——
NTN4	-1.89072	5.18674	9.65638e-33	1.18105e-31	down	1.01 (0.89-1.15)	0.833965	——
P3H2	-2.62716	3.66438	1.6978e-32	1.92822e-31	down	1.01 (0.92-1.10)	0.88572	——
TLL1	-1.07822	1.09555	5.50676e-32	5.83716e-31	down	0.91 (0.71-1.16)	0.449408	——
TIMP3	-1.92668	2.95038	1.18118e-31	1.1738e-30	down	0.98 (0.87-1.11)	0.746796	——
EFEMP1	-1.96498	6.26468	1.87962e-30	1.66033e-29	down	0.99 (0.89-1.11)	0.889646	——
NPNT	-2.32691	4.95394	4.83612e-30	4.04707e-29	down	0.96 (0.87-1.06)	0.417031	——
MMP1	3.6484	5.07418	4.95707e-28	3.75321e-27	up	1.06 (1.00-1.13)	0.0564435	——
LAMC3	-1.66834	2.84883	1.24454e-26	8.99464e-26	down	1.02 (0.90-1.16)	0.755411	——
ADAMTS14	1.45029	2.02793	7.61809e-26	5.04698e-25	up	1.08 (0.93-1.25)	0.333347	——
FRAS1	-1.45039	1.66611	8.62604e-25	5.48616e-24	down	0.95 (0.82-1.11)	0.557665	——
SEMA3B	-2.07953	3.97105	5.08942e-24	3.11238e-23	down	1.00 (0.90-1.11)	0.928234	——
P3H1	0.88101	4.21045	9.60878e-24	5.6585e-23	up	1.21 (0.96-1.52)	0.108677	——
DCN	-1.68141	6.34635	3.63262e-23	2.06281e-22	down	0.91 (0.82-1.02)	0.110877	——
LAMB2	-1.0164	6.33953	2.34376e-21	1.28502e-20	down	0.97 (0.80-1.18)	0.765718	——
FBLN1	-1.48899	5.93589	5.98044e-19	2.97153e-18	down	0.96 (0.85-1.09)	0.525633	——
MMP17	1.45645	2.28448	7.29045e-18	3.40936e-17	up	1.08 (0.96-1.21)	0.191852	——
ADAMTS16	1.19968	1.65037	3.06828e-16	1.35516e-15	up	1.05 (0.92-1.21)	0.453587	——
FREM2	-1.22311	1.83655	4.28866e-16	1.84296e-15	down	0.93 (0.81-1.07)	0.285525	——
LAMA4	-1.05231	4.07915	1.61155e-15	6.74307e-15	down	1.08 (0.93-1.25)	0.319983	——
COL4A5	-1.31895	2.42282	2.11353e-15	8.61671e-15	down	1.12 (0.99-1.27)	0.0774361	——
TGFB2	-1.38437	2.9257	2.00768e-14	7.78586e-14	down	1.06 (0.95-1.19)	0.284367	——
CERT1	-0.658349	4.16653	2.68585e-14	1.01679e-13	down	0.93 (0.74-1.16)	0.504009	——
COL17A1	2.26511	3.09027	3.96194e-14	1.4317e-13	up	1.05 (0.98-1.12)	0.150454	——
PTN	-1.52999	3.49314	1.75906e-13	6.08025e-13	down	0.98 (0.89-1.08)	0.709661	——
EFEMP2	-0.867666	4.5782	2.23479e-13	7.56025e-13	down	1.01 (0.86-1.20)	0.892404	——
FBN3	-1.06089	0.932311	3.25228e-13	1.07732e-12	down	0.94 (0.81-1.09)	0.409569	——
FREM1	-0.722301	0.97071	1.55497e-12	5.04571e-12	down	0.90 (0.72-1.11)	0.326604	——
EGFL6	-0.965287	4.08009	7.76594e-12	2.42115e-11	down	1.02 (0.88-1.17)	0.807561	——
LAMA2	-0.933877	3.15727	1.34725e-11	4.11947e-11	down	0.87 (0.76-1.01)	0.0613331	——
CTSA	0.587689	7.04726	3.4258e-11	1.02774e-10	up	0.96 (0.77-1.19)	0.684389	——
LOXL1	0.901681	4.30664	3.72081e-11	1.09557e-10	up	1.05 (0.91-1.22)	0.497914	——
HMCN1	-0.952732	2.56032	5.12315e-11	1.48106e-10	down	0.87 (0.76-1.01)	0.0615858	——
VTN	-1.01865	1.28452	2.52288e-10	7.0375e-10	down	1.13 (0.99-1.29)	0.0635056	——
SPON1	-1.07502	4.60753	4.90616e-10	1.30013e-09	down	0.98 (0.88-1.09)	0.733293	——
VWA1	0.722931	6.4172	5.05089e-10	1.31654e-09	up	0.94 (0.79-1.13)	0.531964	——
TIMP2	-0.868373	7.29772	5.3612e-10	1.37489e-09	down	1.11 (0.97-1.28)	0.127048	——
COL18A1	0.933801	5.87546	8.47142e-10	2.13802e-09	up	1.10 (0.97-1.26)	0.149528	——
COL6A3	0.986402	6.36037	7.25723e-09	1.77523e-08	up	1.08 (0.96-1.21)	0.211471	——
COL9A2	1.16672	3.73886	1.14259e-08	2.7526e-08	up	0.90 (0.82-1.00)	0.051929	——
TINAGL1	-0.844937	4.58741	2.98377e-08	6.97675e-08	down	0.99 (0.86-1.13)	0.83819	——
ACHE	1.21222	2.89034	6.11078e-08	1.40814e-07	up	0.93 (0.85-1.02)	0.131063	——
COL9A3	0.624492	1.08966	3.75742e-07	8.5347e-07	up	1.09 (0.93-1.26)	0.289172	——
MATN2	-0.845526	3.0591	5.12201e-07	1.14704e-06	down	0.98 (0.87-1.11)	0.758024	——
TGFB1	-0.555121	6.14341	1.72158e-06	3.77332e-06	down	1.07 (0.90-1.26)	0.454753	——
ADAMTS9	-0.587265	2.26911	1.77483e-06	3.86572e-06	down	1.10 (0.93-1.30)	0.262867	——
ANG	-0.661673	4.48883	6.0398e-06	1.29774e-05	down	0.97 (0.85-1.10)	0.613277	——
EGFLAM	0.476636	1.75587	6.59267e-06	1.39765e-05	up	1.09 (0.90-1.31)	0.38557	——
THBS1	-0.768375	6.59469	2.24965e-05	4.58582e-05	down	1.06 (0.95-1.17)	0.322897	——
ADAMTS18	0.261039	0.405765	0.000195537	0.00038863	up	1.15 (0.87-1.51)	0.318025	——
MMP7	1.0631	5.6512	0.000220782	0.000433388	up	1.02 (0.95-1.10)	0.528394	——
MATN1	0.0717708	0.183597	0.00024299	0.000471164	up	1.34 (0.46-3.85)	0.592147	——
ECM1	0.744399	5.22158	0.000300184	0.000575052	up	1.06 (0.97-1.17)	0.204739	——
CTSD	-0.419528	10.4585	0.000325621	0.000616355	down	0.94 (0.80-1.11)	0.477458	——
COL15A1	0.643798	4.38561	0.000362012	0.000677176	up	1.10 (0.98-1.22)	0.101666	——
TNC	0.830213	5.7315	0.000840327	0.00155363	up	1.04 (0.96-1.13)	0.298409	——
NELL1	0.77346	1.06945	0.000941334	0.00170082	up	0.99 (0.91-1.07)	0.748904	——
ADAMTS2	0.467523	3.60243	0.00172562	0.00301509	up	1.13 (0.99-1.29)	0.0629474	——
PXDN	0.539216	4.78865	0.00181903	0.00314375	up	1.12 (1.00-1.25)	0.0523257	——
LAMB4	-0.0805789	0.167634	0.00207243	0.00354318	down	1.39 (0.63-3.04)	0.412865	——
PODN	-0.474209	4.55471	0.00245472	0.00405093	down	0.94 (0.83-1.07)	0.345759	——
CST3	-0.33809	8.00367	0.00247132	0.00405093	down	0.94 (0.80-1.11)	0.454002	——
COL28A1	0.503923	1.71286	0.00255004	0.00413731	up	0.89 (0.78-1.00)	0.0569833	——
FMOD	-0.42676	5.86379	0.00297301	0.00472708	down	0.97 (0.86-1.11)	0.695167	——
NTN1	-0.51264	2.68116	0.00350592	0.00551922	down	0.99 (0.89-1.11)	0.889451	——
COL9A1	0.126465	0.159254	0.0042835	0.00667722	up	1.31 (0.86-1.98)	0.207764	——
COL14A1	-0.519624	3.77572	0.00511305	0.00789296	down	0.93 (0.84-1.03)	0.178901	——
SERPINF1	0.393797	6.72234	0.0134142	0.0202871	up	0.93 (0.83-1.05)	0.242366	——
BGN	0.353344	9.29151	0.0135247	0.0202871	up	1.11 (0.97-1.27)	0.145452	——
ISLR	0.406095	6.04702	0.0144183	0.0212269	up	1.02 (0.91-1.15)	0.698075	——
FN1	-0.439685	8.69147	0.016142	0.0235465	down	1.05 (0.95-1.17)	0.317335	——
COLQ	-0.173011	1.14936	0.0185116	0.0267577	down	0.93 (0.68-1.25)	0.619671	——
MATN4	-0.109227	0.32997	0.0267464	0.0378405	down	0.94 (0.64-1.39)	0.755236	——
ADAMTS13	0.219483	1.41392	0.028115	0.039213	up	0.99 (0.80-1.21)	0.887611	——
SMC3	0.198775	5.43187	0.0339117	0.0464825	up	1.18 (0.96-1.44)	0.117604	——
COL2A1	0.365279	0.476063	0.0361621	0.0491434	up	0.97 (0.86-1.09)	0.566546	——
TINAG	0.628797	0.58005	7.57123e-05	0.000152383	up, but its expression was 0 in more than 25% of the TCGA-LUAD samples
ADAMTS20	0.167128	0.159697	0.00221818	0.00371253	up, but its expression was 0 in more than 25% of the TCGA-LUAD samples
NID2	0.293031	2.66201	0.0420952	0.0567214	——
FBN2	0.231812	0.607773	0.0516953	0.0690719	——
THBS4	0.416289	2.06425	0.057948	0.0767811	——
OPTC	0.0458631	0.0561188	0.069962	0.0919336	——
HSPG2	-0.28131	5.5553	0.0911751	0.118827	——
COL8A1	-0.263428	5.21275	0.120571	0.15586	——
NID1	-0.221374	5.28041	0.125714	0.161198	——
SPON2	0.233677	4.19802	0.143648	0.182721	——
SPARC	-0.195779	9.37639	0.162193	0.204672	——
AMTN	0.11123	0.318814	0.169639	0.212382	——
ADAMTS7	0.145158	2.2654	0.220898	0.274396	——
FGF9	-0.167336	1.07457	0.226617	0.279319	——
CTSB	0.123509	9.10069	0.252917	0.309337	——
LAMC1	0.123801	6.41186	0.260853	0.314404	——
LAMA1	0.116693	0.690898	0.261015	0.314404	——
TGFBI	0.195355	6.31083	0.291046	0.347942	——
SLIT1	-0.0875963	0.526843	0.302127	0.358494	——
COL6A1	0.125164	7.13358	0.434981	0.512311	——
SPOCK3	0.118519	0.889793	0.446994	0.522589	——
MMP21	-0.0216078	0.208809	0.457746	0.531253	——
USH2A	0.00774617	0.041984	0.469244	0.540651	——
MEP1B	0.0248336	0.0911493	0.475932	0.544412	——
MMP26	0.0214011	0.0361721	0.493782	0.560795	——
ADAMTS19	0.0450062	0.128024	0.508448	0.573357	——
LUM	-0.100222	8.77662	0.530817	0.594366	——
COL6A2	-0.0965535	7.63652	0.55593	0.618132	——
MMP2	0.0960641	7.39899	0.563393	0.62208	——
FBN1	0.0864447	4.21703	0.59152	0.648632	——
ADAMTS5	0.0590245	1.44407	0.59875	0.648764	——
COL8A2	0.0894264	3.89291	0.599801	0.648764	——
COL4A1	0.0597244	7.05666	0.68188	0.73256	——
SMOC2	-0.0664203	3.93179	0.705044	0.752362	——
ADAMTS3	0.0380814	1.11358	0.715461	0.758388	——
LOXL4	-0.0609756	3.36532	0.740792	0.78004	——
AMELX	-0.00489072	0.0328363	0.783358	0.819434	——
ADAMTS10	0.0309203	2.22861	0.789247	0.820197	——
FBLN2	0.0430364	5.15791	0.796643	0.822508	——
LAMC2	0.0287239	6.34572	0.894356	0.917436	——
PXDNL	0.00654918	0.676911	0.920494	0.938196	——
LAMA5	0.0120071	5.18915	0.937244	0.949183	——
HAPLN1	-0.00552671	0.646906	0.961217	0.967301	——
CCDC80	0.00399676	4.64274	0.981313	0.981313	——

## Sheet: Table S4
Table S4. Details of screening immune cells for the construction of TME score
Kaplan–Meier survival
Immune cell	pvalue	Note	Included in TME score
Mast cells resting	7.53814e-05	Favorable prognostic factor	Yes
Mast cells activated	0.000267726	Unfavorable prognostic factor	No
Plasma cells	0.00217954	Favorable prognostic factor	Yes
T cells CD4 memory activated	0.00567963	Unfavorable prognostic factor	No
Macrophages M0	0.00568776	Unfavorable prognostic factor	No
Monocytes	0.00768683	Favorable prognostic factor	Yes
Dendritic cells resting	0.0195335	Favorable prognostic factor	No
Macrophages M2	0.0239088	Unfavorable prognostic factor	No
Neutrophils	0.0478562	Unfavorable prognostic factor	No
B cells memory	0.0703702	——	No
Macrophages M1	0.0705624	——	No
Dendritic cells activated	0.0847161	——	No
T cells CD8	0.120294	——	No
B cells naive	0.14656	——	No
T cells follicular helper	0.147605	——	No
T cells CD4 memory resting	0.201393	——	No
NK cells activated	0.232859	——	No
T cells regulatory Tregs	0.237032	——	No
NK cells resting	0.327927	——	No
T cells CD4 naive	——	Its abundance was 0 in more than 75% of the TCGA-LUAD samples	No
T cells gamma delta	——	Its abundance was 0 in more than 75% of the TCGA-LUAD samples	No
Eosinophils	——	Its abundance was 0 in more than 75% of the TCGA-LUAD samples	No

## Sheet: Table S5
Table S5. The information of BM score and TME score
BM score				TME score
BM gene	Coef	SD	coefficient	Immune cell	Coef	SD	coefficient
SLIT3	-0.0568774	0.138519	-0.410611	Mast cells resting	-6.77708	2.52225	2.68692
OGN	-0.0389596	0.106108	-0.36717	Monocytes	-2.64018	2.56649	1.02871
TIMP1	0.104537	0.106335	0.983091	Plasma cells	-1.78157	1.05426	1.68988
LAD1	0.153846	0.128804	1.19441
ADAMTS15	0.206138	0.0990593	2.08096
COL4A3	-0.0149655	0.0814155	-0.183817
HMCN2	-0.36789	0.247577	-1.48596
LOXL2	0.163154	0.0854542	1.90926
BCAN	0.257655	0.10973	2.34808
COL4A6	0.229341	0.109822	2.08831
NELL2	-0.173281	0.102324	-1.69346
ACAN	0.104675	0.1505	0.695516
ADAMTS17	-0.238156	0.168005	-1.41755
SMOC1	-0.00567721	0.0420879	-0.134889
AGRN	0.291313	0.106933	2.72425
PAPLN	-0.0288499	0.11248	-0.256489
LAMB3	-0.180091	0.0833879	-2.15968
MEP1A	-0.0281652	0.174132	-0.161746
LAMB1	0.0757546	0.137904	0.54933
VWA2	-0.0891767	0.0842007	-1.0591

## Sheet: Table S6
Table S6. The enrichment score of BM score-related gene sets for TCGA-LUAD cohorts
Description	setSize	enrichmentScore	NES	pvalue	p.adjust	qvalues	rank	leading_edge
Cell cycle	124	0.740626	2.37941	1e-10	1.86e-08	1.11579e-08	3724	tags=55%, list=11%, signal=49%
Spliceosome	126	0.656462	2.11366	3.63524e-10	3.38077e-08	2.02808e-08	7987	tags=72%, list=23%, signal=56%
Autoimmune thyroid disease	50	-0.826775	-2.15645	6.27903e-10	3.893e-08	2.33536e-08	3774	tags=50%, list=11%, signal=45%
Asthma	28	-0.887153	-2.07268	1.46921e-08	6.83185e-07	4.09833e-07	294	tags=54%, list=1%, signal=53%
Focal adhesion	199	0.543799	1.86212	4.42231e-08	1.6451e-06	9.86873e-07	2271	tags=32%, list=7%, signal=30%
DNA replication	36	0.818167	2.09153	1.10458e-07	3.4242e-06	2.05413e-06	4868	tags=83%, list=14%, signal=72%
Allograft rejection	35	-0.828203	-2.0344	2.3861e-07	6.34022e-06	3.80342e-06	3774	tags=74%, list=11%, signal=66%
ECM receptor interaction	84	0.657663	1.99037	3.90399e-07	8.13665e-06	4.88107e-06	2264	tags=46%, list=7%, signal=43%
Intestinal immune network for IgA production	46	-0.787231	-2.01039	3.93709e-07	8.13665e-06	4.88107e-06	4264	tags=70%, list=12%, signal=61%
Pyrimidine metabolism	98	0.625746	1.94123	5.17337e-07	9.62247e-06	5.77239e-06	4953	tags=50%, list=14%, signal=43%
Cell adhesion molecules CAMs	131	-0.61008	-1.84127	8.13248e-07	1.37513e-05	8.24922e-06	2708	tags=39%, list=8%, signal=36%
Primary immunodeficiency	35	-0.786334	-1.93155	7.82593e-06	0.000121302	7.27675e-05	1626	tags=63%, list=5%, signal=60%
Hematopoietic cell lineage	85	-0.650052	-1.84829	1.02452e-05	0.000146586	8.79349e-05	2708	tags=47%, list=8%, signal=43%
Parkinsons disease	126	0.551449	1.77554	1.22289e-05	0.00016247	9.74636e-05	7585	tags=66%, list=22%, signal=52%
Proteasome	45	0.721975	1.93938	1.39565e-05	0.000173061	0.000103817	6646	tags=73%, list=19%, signal=59%
Graft versus host disease	37	-0.761576	-1.88816	1.91381e-05	0.000222481	0.000133463	3765	tags=59%, list=11%, signal=53%
Oocyte meiosis	112	0.568151	1.79774	2.04063e-05	0.000223269	0.000133936	5248	tags=40%, list=15%, signal=34%
Oxidative phosphorylation	129	0.537793	1.73047	2.92474e-05	0.00028947	0.000173649	7585	tags=58%, list=22%, signal=46%
Alzheimers disease	163	0.500515	1.66653	2.95695e-05	0.00028947	0.000173649	7607	tags=60%, list=22%, signal=47%
Antigen processing and presentation	81	-0.632439	-1.78238	3.86104e-05	0.000359077	0.000215405	3930	tags=33%, list=11%, signal=30%
Drug metabolism cytochrome P450	71	-0.651698	-1.79571	5.20379e-05	0.000441017	0.00026456	3420	tags=32%, list=10%, signal=29%
Ubiquitin mediated proteolysis	134	0.522309	1.70309	5.21633e-05	0.000441017	0.00026456	5576	tags=41%, list=16%, signal=35%
Huntingtons disease	178	0.487737	1.6338	5.95216e-05	0.000481349	0.000288755	7585	tags=58%, list=22%, signal=46%
Pathways in cancer	325	0.41569	1.48179	8.46329e-05	0.000655905	0.000393469	4206	tags=34%, list=12%, signal=30%
Homologous recombination	28	0.770662	1.89104	0.000145302	0.00107663	0.000645856	4868	tags=64%, list=14%, signal=55%
Arachidonic acid metabolism	58	-0.668403	-1.78418	0.000150497	0.00107663	0.000645856	2900	tags=38%, list=8%, signal=35%
P53 signaling pathway	68	0.600298	1.7485	0.000162729	0.00112102	0.000672487	3609	tags=41%, list=10%, signal=37%
Leishmania infection	69	-0.618526	-1.70176	0.000254026	0.00168746	0.00101228	2861	tags=36%, list=8%, signal=33%
Mismatch repair	23	0.782301	1.85867	0.000349369	0.00224078	0.00134421	3767	tags=61%, list=11%, signal=54%
Small cell lung cancer	84	0.550998	1.66756	0.000431868	0.00267758	0.00160625	3828	tags=43%, list=11%, signal=38%
Type I diabetes mellitus	41	-0.68814	-1.71586	0.000511682	0.00307009	0.00184171	3765	tags=61%, list=11%, signal=54%
Aminoacyl tRNA biosynthesis	41	0.670186	1.79019	0.000550161	0.00319781	0.00191832	6966	tags=68%, list=20%, signal=55%
Fc epsilon RI signaling pathway	79	-0.590851	-1.64821	0.000696266	0.00392441	0.0023542	2947	tags=32%, list=9%, signal=29%
Viral myocarditis	68	-0.608497	-1.6636	0.000813422	0.0044499	0.00266943	3765	tags=41%, list=11%, signal=37%
Regulation of actin cytoskeleton	212	0.415869	1.4225	0.00113315	0.00602191	0.00361246	3546	tags=29%, list=10%, signal=26%
Pathogenic Escherichia coli infection	56	0.605057	1.68984	0.00124915	0.00645396	0.00387164	5695	tags=55%, list=17%, signal=46%
Base excision repair	33	0.681516	1.74446	0.00130502	0.0065604	0.00393549	4170	tags=58%, list=12%, signal=51%
Progesterone mediated oocyte maturation	85	0.526689	1.60146	0.0013967	0.00683648	0.00410111	5083	tags=40%, list=15%, signal=34%
Citrate cycle TCA cycle	30	0.683792	1.70657	0.00162766	0.00776268	0.00465673	7122	tags=63%, list=21%, signal=50%
Axon guidance	129	0.474052	1.52537	0.00179316	0.00833821	0.00500198	3699	tags=34%, list=11%, signal=31%
Nucleotide excision repair	44	0.616785	1.65874	0.00198315	0.00890378	0.00534126	7472	tags=66%, list=22%, signal=52%
RNA degradation	57	0.580022	1.62279	0.00201053	0.00890378	0.00534126	6648	tags=53%, list=19%, signal=43%
Purine metabolism	159	0.437104	1.44793	0.00222379	0.00961919	0.00577043	4894	tags=38%, list=14%, signal=33%
Cytokine cytokine receptor interaction	264	-0.439558	-1.42586	0.00269884	0.0114087	0.00684394	4282	tags=35%, list=12%, signal=31%
Alpha linolenic Acid metabolism	19	-0.772421	-1.67421	0.00356474	0.0147343	0.00883888	2754	tags=47%, list=8%, signal=44%
Taurine and hypotaurine metabolism	10	-0.863705	-1.63972	0.00383903	0.0152074	0.00912269	2205	tags=60%, list=6%, signal=56%
Metabolism of xenobiotics by cytochrome P450	69	-0.558321	-1.53612	0.00384272	0.0152074	0.00912269	4819	tags=36%, list=14%, signal=31%
B cell receptor signaling pathway	75	-0.543689	-1.50345	0.00417342	0.016172	0.00970138	5461	tags=44%, list=16%, signal=37%
T cell receptor signaling pathway	108	-0.511183	-1.50519	0.00435539	0.0165327	0.00991775	4766	tags=39%, list=14%, signal=34%
Linoleic Acid metabolism	29	-0.687724	-1.6192	0.00465282	0.0173085	0.0103831	2754	tags=41%, list=8%, signal=38%
Systemic lupus erythematosus	134	-0.480431	-1.45128	0.00475029	0.0173246	0.0103928	4493	tags=26%, list=13%, signal=23%
Retinol metabolism	64	-0.565539	-1.52603	0.0068527	0.0245116	0.0147042	7627	tags=41%, list=22%, signal=32%
Chemokine signaling pathway	188	-0.441148	-1.38004	0.00789643	0.027712	0.0166241	4282	tags=35%, list=12%, signal=30%
Vascular smooth muscle contraction	115	-0.493715	-1.46677	0.00822657	0.028336	0.0169984	3801	tags=30%, list=11%, signal=26%
Pentose phosphate pathway	27	0.652427	1.59414	0.0124363	0.0419003	0.0251354	4667	tags=52%, list=14%, signal=45%
Valine leucine and isoleucine degradation	44	-0.597288	-1.51137	0.0126631	0.0419003	0.0251354	6882	tags=64%, list=20%, signal=51%
Gnrh signaling pathway	101	-0.486881	-1.42298	0.0128404	0.0419003	0.0251354	4224	tags=29%, list=12%, signal=25%
Bladder cancer	42	0.585436	1.56217	0.0141571	0.0454004	0.0272351	2823	tags=50%, list=8%, signal=46%

## Sheet: Table S7
Table S7. The enrichment score of TME score-related gene sets for TCGA-LUAD cohorts
KEGG pathway	setSize	enrichmentScore	NES	pvalue	p.adjust	qvalues	rank	leading_edge
Antigen processing and presentation	81	-0.780173	-2.05125	1e-10	3.72e-09	2.16842e-09	4789	tags=57%, list=14%, signal=49%
Cell cycle	124	-0.771414	-2.11888	1e-10	3.72e-09	2.16842e-09	4141	tags=60%, list=12%, signal=53%
Chemokine signaling pathway	188	-0.716892	-2.04379	1e-10	3.72e-09	2.16842e-09	5270	tags=54%, list=15%, signal=46%
Cytokine cytokine receptor interaction	264	-0.692364	-2.01096	1e-10	3.72e-09	2.16842e-09	3718	tags=45%, list=11%, signal=40%
Natural killer cell mediated cytotoxicity	132	-0.737879	-2.04246	1e-10	3.72e-09	2.16842e-09	6277	tags=58%, list=18%, signal=48%
Graft versus host disease	37	-0.866735	-2.0304	1.08527e-09	2.44365e-08	1.42443e-08	3996	tags=81%, list=12%, signal=72%
Toll like receptor signaling pathway	102	-0.720576	-1.93812	1.10302e-09	2.44365e-08	1.42443e-08	6669	tags=55%, list=19%, signal=44%
Pathways in cancer	325	-0.579824	-1.7003	1.17988e-09	2.44365e-08	1.42443e-08	6669	tags=51%, list=19%, signal=42%
Focal adhesion	199	-0.632829	-1.80989	1.18241e-09	2.44365e-08	1.42443e-08	5442	tags=52%, list=16%, signal=44%
T cell receptor signaling pathway	108	-0.697275	-1.89181	6.02609e-09	1.12085e-07	6.53355e-08	6669	tags=64%, list=19%, signal=52%
Regulation of actin cytoskeleton	212	-0.612726	-1.76296	1.22579e-08	2.01367e-07	1.17379e-07	6710	tags=55%, list=19%, signal=45%
Spliceosome	126	-0.669966	-1.84426	1.33418e-08	2.01367e-07	1.17379e-07	7866	tags=68%, list=23%, signal=53%
Leishmania infection	69	-0.74679	-1.91765	1.4074e-08	2.01367e-07	1.17379e-07	6064	tags=75%, list=18%, signal=62%
JAK STAT signaling pathway	155	-0.638476	-1.79515	4.86044e-08	6.45745e-07	3.7641e-07	6291	tags=48%, list=18%, signal=39%
Autoimmune thyroid disease	50	-0.783809	-1.92205	1.41103e-07	1.74968e-06	1.0199e-06	3996	tags=52%, list=12%, signal=46%
Allograft rejection	35	-0.833496	-1.93573	1.98689e-07	2.30976e-06	1.34638e-06	4511	tags=80%, list=13%, signal=70%
Type I diabetes mellitus	41	-0.803205	-1.91837	3.8778e-07	4.24277e-06	2.47315e-06	4511	tags=76%, list=13%, signal=66%
Cell adhesion molecules CAMs	131	-0.633909	-1.7512	7.96298e-07	8.22841e-06	4.79642e-06	4323	tags=48%, list=13%, signal=42%
DNA replication	36	-0.80901	-1.89215	9.3236e-07	8.97215e-06	5.22994e-06	4963	tags=81%, list=14%, signal=69%
Small cell lung cancer	84	-0.690487	-1.82045	9.64747e-07	8.97215e-06	5.22994e-06	7041	tags=63%, list=20%, signal=50%
Viral myocarditis	68	-0.707357	-1.81496	1.95376e-06	1.73048e-05	1.00871e-05	4125	tags=60%, list=12%, signal=53%
Pathogenic escherichia coli infection	56	-0.735515	-1.83184	2.69386e-06	2.27754e-05	1.3276e-05	5030	tags=64%, list=15%, signal=55%
Hematopoietic cell lineage	85	-0.680291	-1.79516	2.8829e-06	2.28457e-05	1.3317e-05	3996	tags=49%, list=12%, signal=44%
Proteasome	45	-0.774623	-1.87535	2.94783e-06	2.28457e-05	1.3317e-05	6302	tags=82%, list=18%, signal=67%
NOD like receptor signaling pathway	62	-0.720156	-1.82397	3.15561e-06	2.34777e-05	1.36854e-05	5169	tags=58%, list=15%, signal=49%
ECM receptor interaction	84	-0.678759	-1.78953	3.31366e-06	2.37054e-05	1.38181e-05	3408	tags=46%, list=10%, signal=42%
P53 signaling pathway	68	-0.699585	-1.79502	4.39421e-06	3.02712e-05	1.76454e-05	3854	tags=47%, list=11%, signal=42%
Oocyte meiosis	112	-0.638414	-1.73313	4.94845e-06	3.28718e-05	1.91613e-05	6074	tags=44%, list=18%, signal=36%
Endocytosis	181	-0.576531	-1.63872	6.63486e-06	4.25546e-05	2.48055e-05	6717	tags=51%, list=20%, signal=42%
Pancreatic cancer	70	-0.687803	-1.77317	8.92626e-06	5.53428e-05	3.22598e-05	6669	tags=64%, list=19%, signal=52%
Fc gamma R mediated phagocytosis	95	-0.644651	-1.72918	1.43507e-05	8.61039e-05	5.01907e-05	5662	tags=57%, list=16%, signal=48%
Apoptosis	87	-0.660157	-1.74417	1.66927e-05	9.70265e-05	5.65576e-05	7262	tags=60%, list=21%, signal=47%
Ubiquitin mediated proteolysis	134	-0.601795	-1.66664	1.94912e-05	0.000109859	6.40379e-05	8580	tags=57%, list=25%, signal=43%
B cell receptor signaling pathway	75	-0.658619	-1.71745	5.20461e-05	0.000284723	0.000165967	6669	tags=63%, list=19%, signal=51%
Progesterone mediated oocyte maturation	85	-0.63559	-1.6772	0.000101355	0.000538631	0.000313973	5478	tags=41%, list=16%, signal=35%
Leukocyte transendothelial migration	116	-0.603176	-1.649	0.000107202	0.000553876	0.000322859	5545	tags=49%, list=16%, signal=41%
Chronic myeloid leukemia	73	-0.657543	-1.70666	0.000112368	0.000564875	0.000329271	7041	tags=60%, list=20%, signal=48%
Neurotrophin signaling pathway	126	-0.582169	-1.60258	0.000153977	0.000753679	0.000439326	7041	tags=50%, list=20%, signal=40%
Renal cell carcinoma	70	-0.647312	-1.66879	0.000165083	0.00078732	0.000458936	6669	tags=61%, list=19%, signal=50%
Axon guidance	129	-0.578327	-1.59556	0.000180794	0.000840692	0.000490047	6855	tags=55%, list=20%, signal=44%
Cytosolic DNA sensing pathway	55	-0.68185	-1.69273	0.000192752	0.000874435	0.000509716	6330	tags=40%, list=18%, signal=33%
Pyrimidine metabolism	98	-0.595734	-1.60176	0.000244391	0.0010823	0.000630884	6576	tags=52%, list=19%, signal=42%
RIG I like receptor signaling pathway	71	-0.636577	-1.64573	0.000298339	0.00129049	0.000752239	7041	tags=44%, list=20%, signal=35%
Systemic lupus erythematosus	134	-0.568258	-1.57376	0.000369781	0.00156317	0.000911183	3996	tags=32%, list=12%, signal=28%
Gap junction	90	-0.598734	-1.59204	0.000468196	0.00193521	0.00112805	7262	tags=47%, list=21%, signal=37%
Glioma	65	-0.639181	-1.63154	0.000715361	0.00289255	0.00168609	6669	tags=51%, list=19%, signal=41%
Homologous recombination	28	-0.741277	-1.63843	0.000772519	0.00304445	0.00177464	6100	tags=68%, list=18%, signal=56%
Non small cell lung cancer	54	-0.660551	-1.63295	0.000785664	0.00304445	0.00177464	6669	tags=54%, list=19%, signal=43%
Drug metabolism cytochrome P450	71	0.544672	1.67815	0.000980588	0.00372223	0.00216972	3474	tags=28%, list=10%, signal=25%
Adherens junction	73	-0.61732	-1.60226	0.0012712	0.00468968	0.00273365	8647	tags=68%, list=25%, signal=51%
Primary immunodeficiency	35	-0.71726	-1.66578	0.00128588	0.00468968	0.00273365	1991	tags=54%, list=6%, signal=51%
Mismatch repair	23	-0.755525	-1.62044	0.00179548	0.00642231	0.00374362	7299	tags=83%, list=21%, signal=65%
Intestinal immune network for iga production	46	-0.653025	-1.58335	0.00203005	0.00712432	0.00415283	4571	tags=59%, list=13%, signal=51%
ErbB signaling pathway	87	-0.582666	-1.53943	0.00225609	0.00775987	0.00452329	6801	tags=51%, list=20%, signal=41%
Colorectal cancer	62	-0.624125	-1.58075	0.00229458	0.00775987	0.00452329	6669	tags=58%, list=19%, signal=47%
Bladder cancer	42	-0.671749	-1.61828	0.00243846	0.00809915	0.00472107	5242	tags=57%, list=15%, signal=49%
Nucleotide excision repair	44	-0.653413	-1.5755	0.0036695	0.0119742	0.00697984	7542	tags=66%, list=22%, signal=52%
Metabolism of xenobiotics by cytochrome P450	69	0.516397	1.58366	0.00531353	0.0170399	0.00993273	3326	tags=26%, list=10%, signal=24%
Ribosome	87	0.474691	1.52544	0.00569844	0.0179646	0.0104717	7610	tags=47%, list=22%, signal=37%
Histidine metabolism	29	0.64062	1.6888	0.00628178	0.0194735	0.0113513	2453	tags=45%, list=7%, signal=42%
Prostate cancer	89	-0.546105	-1.44821	0.00702312	0.0214148	0.0124829	7109	tags=47%, list=21%, signal=38%
MAPK signaling pathway	267	-0.453387	-1.3181	0.00732729	0.0219819	0.0128134	7965	tags=50%, list=23%, signal=39%
Pentose phosphate pathway	27	-0.700564	-1.54581	0.00764115	0.0225596	0.0131502	7937	tags=63%, list=23%, signal=48%
Arachidonic Acid metabolism	58	0.520868	1.56186	0.00830917	0.0241485	0.0140764	2528	tags=31%, list=7%, signal=29%
Asthma	28	-0.677711	-1.49793	0.00907125	0.0259577	0.015131	4343	tags=57%, list=13%, signal=50%
Taste transduction	52	0.525826	1.52454	0.00971556	0.0273802	0.0159602	2865	tags=13%, list=8%, signal=12%
Starch and sucrose metabolism	52	-0.589659	-1.45121	0.0125794	0.0349218	0.0203562	4697	tags=31%, list=14%, signal=27%
Acute myeloid leukemia	57	-0.581727	-1.45733	0.0155448	0.0425197	0.0247851	6669	tags=56%, list=19%, signal=45%
Arrhythmogenic right ventricular cardiomyopathy arvc	74	-0.54585	-1.42355	0.0160683	0.0433144	0.0252484	4573	tags=45%, list=13%, signal=39%
Drug metabolism other enzymes	51	-0.595399	-1.46381	0.0178422	0.0474092	0.0276353	4923	tags=31%, list=14%, signal=27%

## Sheet: Table S8
Table S8. The genes included in each WGCNA module
Black	Blue	Brown	Green	Pink	Red	Turquoise	Yellow	Grey
SCGB1A1	PGC	COL11A1	PGGHG	RPLP0P6	SFTPC	FDCSP	IGHV1-3	BPIFA1
BPIFB1	SCGB3A1	COMP	MIR429	RPS3AP26	CLDN18	CHIT1	IGLV4-60	FGG
C20orf85	SCGB3A2	MMP11	MAPK15	RPS18P12	AGER	CXCL9	IGLV3-10	SPINK1
LOC105371267	SFTPA1	LRRC15	LMNTD2-AS1	RPS3AP6	ADH1B	PLA2G2D	IGKV2D-29	GPX2
MS4A8	SFTPA2	SFRP2	MIR4326	RPS2P46	C7	MARCO	IGLV9-49	EEF1A2
LDLRAD1	PIGR	CILP	MIRLET7D	RPL24P4	DES	MS4A1	IGHV2-70D	MSMB
FAM183A	GJB1	GREM1	MIR5587	RPL18AP3	VEGFD	CXCL13	IGHV3-73	AQP5
FOXJ1	CYP4B1	SFRP4	LINC00106	RPL35P5	CHRDL1	CCL19	IGHD2-2	MUC5B
SPAG6	GGTLC1	COL10A1	HSF4	RPS18P5	ACKR1	CXCL10	IGHD3-22	S100P
LRRC10B	C16orf89	COL1A1	MIR6772	FTH1P2	INMT	MCEMP1	IGHV1-24	CEACAM5
TEKT2	SFTPD	COL12A1	MIR200A	RPL32P18	FCN3	CCL13	IGHV1-69	MSLN
C5orf49	MMP12	DPT	GOLGA8A	RPL7AP6	PTGDS	HLA-DQB2	IGKV2D-40	PAEP
TPPP3	PEBP4	CILP2	LOC107985216	RPS10P26	CLIC5	AIM2	IGHV3-49	FGA
C9orf24	CACNA2D2	FNDC1	PABPC1L	RPL41P2	MAMDC2	UBD	IGKV1-39	TFF3
TMEM190	SFTPB	ELN	MIR3176	RPL26P19	FABP4	MIR8071-2	IGLV3-19	GPR87
SPATA18	SUSD2	PLPP4	MIR4701	RPL3P4	MFAP4	ADAMDEC1	IGHV1-2	GSTA1
C1orf194	SCTR	SULF1	MIR186	EIF3EP3	TMEM100	S100B	IGHV1-58	MUC21
WDR38	SLC26A9	COL14A1	RNU6-850P	RPS7P10	OGN	CXCL11	IGLV4-69	TFPI2
C9orf135	GGT6	ADAM12	MIR647	RPL35P1	CAVIN2	IDO1	IGHV4-30-2	PPP1R14D
CABCOCO1	PLA2G1B	THBS2	GOLGA8B	EEF1A1P19	PRG4	F13A1	IGHV1-69D	IGHD
PIFO	VSIG2	SPOCK1	MYO15B	RPL13AP5	IL33	CCL18	IGHD6-25	DMBT1
FAM81B	AGR3	ASPN	HERC2P2	RPL14P1	SCN7A	CD1C	IGKV6-21	AOC1
CAPS	CRYM	COL3A1	MIR3186	RPS3AP5	HSPB6	CR2	IGLV1-36	TNNT1
CAPSL	SFTA1P	HTRA3	NEAT1	RPS8P8	FMO2	MRC1	IGLV3-9	KLK11
ZMYND10	CYP2B7P	VCAN	LOC101929240	RPS18P2	ADAMTS8	MMP9	IGHD3-9	AZGP1
ALOX15	C4BPA	GPC6	GABBR1	RPS3P3	FAM107A	GZMB	IGHV5-51	TESC
C7orf57	ALPL	ITGA11	KRT7-AS	RPS13P2	SLIT3	LYZ	IGHV3-33	CRLF1
CFAP45	ALOX15B	CCL11	MIR25	RPS23P8	MGP	HLA-DRB5	IGHV1-45	MUC13
ANKRD44-AS1	GKN2	CTHRC1	SNORD19	RPL10P3	FHL1	TRBJ2-2	IGHV4-4	GFRA3
RSPH1	FOLR1	POSTN	MIR559	RPS7P1	ABI3BP	OLR1	IGHV4-59	CXCL14
ECRG4	SLC22A31	MYH11	MALAT1	RPS7P11	CLEC3B	CCL8	IGLV8-61	CA9
CDHR3	ATP13A4	ACTG2	KIFC2	RPL31P4	TBX4	HLA-DQB1-AS1	IGLV3-27	CST1
CIBAR2	AQP3	MXRA5	AMT	RPL36AP37	HMCN1	TRBJ2-7	IGHV2-26	PCP4L1
CCDC78	C8orf34-AS1	SMOC2	SNORD104	RPL7P1	A2M	HLA-DQB1	IGHV4-34	CTSE
FAM216B	LINC00261	PXDN	MIR590	RPL17P39	GDF10	HPGDS	IGHG4	CYP24A1
EFHC2	C15orf48	COL15A1	SNORD62B	RPL27AP6	AOC3	STAC	MIR4537	PPP1R1B
MORN5	LHFPL3-AS2	COL1A2	ZMAT1	RPS27AP16	TNXB	HLA-DOA	IGHV2-5	DEFB1
DRC1	ATOH8	COL5A1	MAMDC4	RPS10P15	CTSG	TRBJ2-3	IGLC7	ADGRF1
RSPH4A	EGLN3	LOXL2	NOXA1	RPS15P4	SGCA	GZMA	MIR4538	TSPAN8
ROPN1L	ADGRF4	COL5A2	RHPN1		NFIX	NKG7	IGLV5-45	CLDN10
RAB36	FOXA2	COL8A2	TSPOAP1		CA4	COLEC12	IGHV3-43	PEG10
CCDC170	PLA2G10	ADAMTS4	SNORD83A		VWF	GZMK	IGHV1-18	HP
CFAP300	IGF2BP3	PRELP	TNFRSF25		MS4A2	VSIG4	IGLV2-18	SOX2
ODAD1	HOPX	DIO2	SNORD19C		ITGA8	CCL5	IGLV3-21	CRABP2
DAW1	MYBL2	ISM1	MIR3685		SVEP1	MYO1G	IGHV3-13	AQP4
C11orf16	CPAMD8	INHBA	ALS2CL		ANGPT1	TRBJ2-2P	IGLV7-43	B3GNT6
NME5	NAPSA	THBS1	SNORD63B		ITGA9	GNLY	IGHV2-70	PRAME
CCDC17	C1orf116	TWIST1	ANO9		MMRN1	GZMH	IGKV1-17	MMP13
GAS2L2	ADGRF5	PLN	AHSA2P		ADAMTS1	IL4I1	IGHV3-21	COL17A1
SNTN	SLC34A2	OMD	CACNB1		SELP	LTB	IGLV1-51	SAA1
LRRC46	FOSL1	AEBP1	LENG8		ITIH5	SLAMF7	IGHJ1	PROM1
SPEF1	ABCA3	FN1	GSDMB		GPIHBP1	FOLR2	IGKV1-27	IRX2
FAM166B	SLPI	CCDC80	WSB1		EDNRB	CALHM6	IGHV3-64	HGD
CFAP57	PKP2	CCN2	SLC25A27		LAMA2	ITGB2-AS1	IGHJ2	PCSK1N
C1orf189	UBE2C	DCN	MAPK8IP3		TNS1	CD19	IGKV2-24	PCP4
DYNLRB2	CYP4X1	SPON1	SLC25A29		FBLN5	HK3	IGLV1-44	KRT17
C4orf47	SHE	COL8A1	RN7SL381P		FRZB	CLEC5A	IGHM	IGLV10-54
PRR29	CAPN8	COL6A3	SNORA55		LYVE1	CCR7	IGHV4-39	MMP1
CFAP73	TDRD10	LINC02544	GIPR		CYBRD1	GBP5	IGKV1-6	WIF1
SPAG17	SLC2A1	GAS1	KIAA0895L		SHROOM4	ALOX5AP	IGKV1D-13	RNU6-403P
DNAAF3	SLC22A3	MXRA8	ARHGAP33		SPARCL1	KCNA3	IGLV2-11	TMPRSS11E
ARMC3	HLF	MFAP5	HERC2P7		COL6A6	CLEC10A	IGHV3-20	CT83
AK7	PRDM16	MMP2	YJEFN3		NPR1	HLA-DQA1	IGHV4-61	GJB3
DYDC2	SCNN1B	MFAP2	RNY4P10		BTNL9	CX3CR1	IGHV3-15	CLDN2
MAP6	LMO3	SPHK1	RGL3		SLIT2	CD27	IGKV3D-20	UCHL1
CCDC74A	PFN2	FBLN1	CSAD		ADGRL2	CD8A	IGKV1-5	LTF
ODAD4	FMO5	FBLN2	BICDL2		TCF21	AQP9	IGLV2-8	KRT6A
CFAP91	STEAP1	PDPN	SNORA60		CD302	CCL3	IGHG1	HABP2
STMND1	SORCS2	MOXD1	LMNTD2		TGFBR3	SELL	IGKV1D-39	SLC7A2
CCDC153	RAP1GAP	FIBIN	ARHGAP27P1-BPTFP1-KPNA2P3		EMCN	CD163	IGLV6-57	DNAJC12
CCDC146	ZDHHC11B	CPXM1	SNORA31		SCN4B	CCR4	IGKV1-16	RPSAP53
ACBD3-AS1	RNASE1	LUM	SNORD99		DPYSL2	TREM2	IGHV3-48	LY6K
ENKUR	CHIA	MEDAG	COL27A1		RAI2	HLA-DRB1	IGKV3D-15	MUC3A
TEKT1	CDC20	FBN1	NSUN5P1		RBMS3	GBP1	IGLV5-37	PLEKHS1
PPIL6	CFAP221	LTBP2	SNORA75		METTL7A	C1QB	IGKV1D-16	CACNG4
SRGAP3-AS2	HSD17B6	ANTXR1	MIR570		FHL5	TRBJ2-1	IGHV3-74	LOC117779438
LRRC43	SLC46A2	VCAM1	NEIL1		C1QTNF7	FCGR3A	IGKV1-9	AKR1C3
SAXO2	YBX2	CXCL12	RNU6-312P		LSAMP	MIAT	IGKV2-30	FOSB
DNAI7	FADS2	PODN	RNU6-882P		PHACTR1	TRBC2	IGHV3-11	MTND4P12
ODAD3	PLOD2	ADAMTS12	BRICD5		PCDH17	CYBB	IGHV1-46	AKR1B10
CFAP53	CLU	CCN4	SNORD124		RGCC	NAPSB	IGKV4-1	MS4A15
C6	TPPP	ISLR	CLUHP3		FAM162B	OSM	IGLV3-25	NLRP2
GPR162	IGF2BP2	CTSK	PAQR6		TBX5-AS1	CTSW	MIR4539	CDA
C9orf116	AHCYL2	FAP	ATG16L2		RGS5	TRAJ3	IGHV1OR15-9	APOH
CDHR4	ANLN	CNN1	RSRP1		ABCA8	MNDA	IGHJ3	TFF1
TMEM231	AK4	TMEM158	PILRB		PRX	APOC1	IGHG3	AKR1C2
CFAP43	MST1L	CDH11	CCNL2		TBX2	CRYBG1	IGHJ3P	PRR15
	SELENBP1	BICC1	CES4A		LTBP4	HLA-DPA1	IGHD3-3	MUC4
	APOBEC3B	WNT2	EME2		DNASE1L3	CD2	IGLV2-14	ARSL
	ELOVL6	LOX	NRBP2		TACC1	CD3D	IGKJ5	TMEM59L
	DSP	TNFAIP6	PCP2		CD93	HLA-DRA	IGKV3-20	TNS4
	HJURP	ITGBL1	MIR6753		SYNE1	IL7R	IGKV2-28	ERN2
	TPX2	DPYSL3	RNA5SP383		SORBS1	FCN1	IGLV2-23	MMP7
	TOP2A	CLMP	STAG3L5P		HGF	ZNF683	IGKV3-7	CST6
	SHH	KIF26B	PRRT2		PTPRB	RGS1	IGKV3D-11	MFSD4A
	TROAP	COL6A2	DDX39B		COX4I2	GBP4	IGHA1	APOD
	COCH	CCDC8	SNORD6		TEK	MSR1	IGHV3-7	QPCT
	GCLC	TIMP3	ODF3B		CALCRL	CD52	IGKV1-8	CDKN2A
	MEX3A	SEMA5A	LTB4R		HIGD1B	P2RY13	IGLV7-46	ITPKA
	MELK	ADAMTS16	MIR4292		CASS4	SIGLEC1	IGKV5-2	FGFBP1
	TMEM163	LMOD1	SEC31B		RASL12	CD48	IGHV3-30	ELAPOR1
	DUOXA1	ADAMTS2	SNORD100		BCHE	APOE	IGHV4-28	POF1B
	KIF4A	PTGIS	SCNN1D		TBX5	LGALS2	IGKV3-15	CD207
	ADGRD1	SSC5D	LINC01089		RAMP3	CXCR3	IGKV6D-21	CCL20
	C9orf152	MEOX2	MICALL2		SOX7	PTPRC	IGHV3-23	LRRN4
	B3GNT8	C1QTNF6	RNU6-1053P		EFCC1	C1QC	IGKV1-12	B4GALNT4
	KIF2C	EMILIN1	ENGASE		PIEZO2	LAG3	IGKV3-11	SLC16A9
	KIF18B	TMEM119	AMY2B		CLEC14A	CD300LF	IGLV1-47	MYEOV
	KLF15	PDGFRA	LINC00893		S1PR1	TRAC	IGKC	GCNT3
	AURKB	RARRES2	RNU6-762P		CDO1	TNFAIP2	IGHV1-67	AKR1C1
	BIRC5	ANGPTL2	ZNF692		CDH5	CD22	IGKV1D-8	CLDN10-AS1
	DLGAP5	SNAI2	PI4KAP1		ADAMTSL3	CPVL	IGLC3	AREG
	PARM1	MMP14	RNF207		FAT4	LILRB4	IGLV1-40	CXCL5
	RPL39L	COL16A1	ABCA7		PLAC9	TNFRSF13C	IGHA2	HLA-DQA2
	TMPRSS2	GXYLT2	LOC102723566		DKK2	TRBV28	IGHV3-53	SPP1
	ADM	LTBP1	TTLL3		GFRA1	ITGAM	IGHV3-66	NPIPB15
	SYNPR-AS1	GFPT2	RUSC1-AS1		COL6A5	CD8B	IGHV6-1	CD1A
	ARNTL2	HSPG2	RNU6-1095P		TBX3	CD74	IGHV3-72	H2AC8
	SEC14L6	NID2	SNORD14A		PALMD	CCL23	IGLL5	TCN1
	CXCL17	COL5A3	MHENCR			CCL4	IGHV4-55	HBB
	CDKL2	FRMD6	RN7SL834P			GZMM	IGLV3-16	VSIG1
	FOXM1	ADAMTSL2	PLA2G6			GPR34	IGHV1-12	LCN2
	GGH	PAMR1	AP1G2-AS1			SPIB	IGLC2	C5orf38
	NEK2	DKK3	MBL1P			PSMB9	IGKV1-33	ADH1C
	IRX3	ACTA2	GOLGA2P5			CD69	IGHG2	ALDH3A1
	KCNQ1	SUGCT	SNORD7			GPR171	MZB1	KRT16
	SCIRT	MSRB3	CHTF18			ITGAL	IGHV3OR16-9	H2BC8
	KIFC1	FGF7	SH3BP5-AS1			CIITA	IGHV3-35	RNF128
	ABO	OLFML2B	CENATAC			C1QA	IGKV1D-17	PNMA8A
	STC1	COL4A1	LCAT			PRF1	CD79A	PTGS2
	CEP55	THY1	AGAP9			CD3E	IGHV3OR16-17	FCGBP
	SFTA3	FILIP1L	LPIN3			SPN	IGKV2D-24	FGL1
	SFTA2	C1QTNF1	RSKR			TRBV29-1	JCHAIN	SOX9
	NUF2	MRC2	WDR90			IGSF6	IGKV1ORY-1	MIR3189
	CD109	SYNDIG1	PRKCZ-AS1			CSF2RA	IGKV1D-12	DKK1
	TXNRD1	SULF2	CPT1B			ZBED2	IGHV3-71	WDR86-AS1
	CLGN	COL6A1	APBB3			FPR1	IGHV3-19	IGFBP2
	PNMA2	GAS7	RAD51-AS1			HLA-DPB1	IGLV1-50	FAM3B
	CDCA7	ALDH1L2	ACCS			OSCAR	IGHV3OR16-8	XIST
	CTSV	SSPN	RN7SL268P			PARP15	IGLV2-28	LGSN
	CLIC3	MRGPRF	PCSK4			PPP1R16B	IGKV1D-43	IGKV2-29
	CCNB1	GAS6	LOC100128770			TGFBI	IGHV3-52	C4BPB
	PMAIP1	NTM	D2HGDH			CCL2	IGLV3-12	RASD1
	MKI67	CERCAM	MST1			NELL2	POU2AF1	MMP28
	RRM2	PCOLCE	PLXNB1			LINC01857	IGHV1-14	PLA2G12B
	CENPA	DACT1	IRF9			CD209	IGHV5-78	IL37
	CDC6	PDLIM3	GSTM2			SH2D1A	IGHV3-41	FCER1A
	PLA2G4F	TAGLN	LINC01176			SAMD9L	IGKV1D-42	MUC15
	WFDC2	BGN	SNHG12			GPR84	IGHV1OR21-1	SIX2
	TRIP13	MSC	LINC00174			SLCO2B1	TNFRSF17	CP
	RCOR2	MYLK	UBXN11			HLA-DMB	IGHV3-63	FOXA3
	ST3GAL5	CD248	TUBGCP6			BCL2A1	IGHV3-60	SCGB2A1
	PSAT1	GLT8D2	SMPD4BP			CYP27A1	IGHV3-38	ORM1
	CENPF	CCDC3	MIR378J			GPNMB	IGHJ2P	IGLV1-41
	IRX5	DDR2	PDXDC2P-NPIPB14P			ZAP70	IGHV3-62	PRSS2
	FAM83D	VGLL3	BGLAP			ITGB2	VPREB3	LINC02257
	H2BC11	COL4A2	LIME1			HLA-DOB	IGKV2D-30	BMP3
	PBK	CRISPLD2	FAM193B			C3AR1	IGLC6	BHMT2
	RAC3	KIRREL1	OSBPL7			IL2RG	IGHV3-76	FGFR3
	CCNA2	NID1	PLXNA3			FPR3	IGHV7-56	S100A9
	CTSH	PRRX1	ECHDC2			CD274	IGLV4-3	SNCG
	TUBB3	FMOD	DCST2			CLEC7A	FCRLA	TNC
	MELTF	TIMP2	SNHG3			IL2RA	CD79B	SLITRK6
	ZYG11A	SPARC	EIF4A1			FGL2	DERL3	SHISA2
	CDCA5	FMO3	UVSSA			GPR183	IGLVI-70	TMEM63C
	CDKN3	PDZRN3	SNORA66			ALOX5	IGHV1-17	LINC02889
	PRR11	HEG1	LY6G5B			CCR2	IGHV7-81	AQP1
	CDK1	TMEM47	ANO8			LCP1	IGKV1D-33	KLK10
	HTR1D	GJA5	NPEPL1			PDCD1	FCRL5	CRTAC1
	NCAPG	LAMB1	TBILA			PTAFR	IGHVIII-67-2	HOXB7
	MAOA	XYLT1	LOC155060			IL1B	IGLV5-48	BCAS1
	CBX2	SH3PXD2B	SGSM2			TLR8	IGKV1-13	DACT2
	STRIP2	PLXDC2	RN7SL608P			CLEC12A	LAX1	PIP
	MALL	TENM4	SLC9A5			BHLHE41	IGLV2-33	ANGPTL4
	NCAPH	EDNRA	CDK5RAP3			SPOCK2	IGHV7-27	PKP1
	LRFN4	LOXL1	TMEM147-AS1			TRBV20-1	IGKV2D-28	LRRK2
	TTK	LRP1	CCDC14			HSD11B1	IRF4	MUC16
	LDHD	GPR176	FOXO6-AS1			SLC2A5	IGHV3-22	H2AW
	AURKA	CSPG4	KLHL17			CD5	IGKV2-26	IGF2
	PRR15L	MYL9	AGAP6			SLAMF6	IGHV3-25	KIT
	SLC16A1	FSTL1	LOC171391			TRBV19	IGHV3-42	CLIC6
	SPAG5	MCAM	HCN3			RTP4	CPNE5	AFAP1-AS1
	UCK2	ECM2	CHKB			CST7	TENT5C	SLC6A14
	RHOBTB2	OR7E47P				FCMR	IGHV3-37	QPRT
	CCNB2	OLFML1				DPYD	ANKRD36BP2	CA12
	HMMR	NUAK1				GPR68	IGKV3D-7	H19
	SAPCD2	ZNF521				GBP1P1	IGHV3-75	LOC102724852
	DEPDC1	PDGFRB				CCR5	PNOC	DPP4
	NDC80	F2R				RNASE2	PIM2	NT5E
	PIMREG	HTRA1				HLA-F	IGHV1-68	FEZF1-AS1
	CDCA8	GALNT15				AOAH	IGHV3-79	FOXQ1
	AQP7	ROR2				ATP6V0D2	IGHV3-65	PALM3
	ENTPD3	NEXN				LY86	PRDM1	KCNJ15
	BUB1	LAMA4				SIT1	MEI1	TSPAN1
	SLC44A4	HSPB7				LST1	FAM30A	NMU
	STC2	PCDHGC3				TGM2	LINC00582	ACHE
	CCT8P1	CSDC2				TLR2	IGHV3-6	CLDN9
	DLC1	HEPH				TRAV13-1	P2RX1	ORM2
	IQGAP3	TSPAN18				FYB1		BNIPL
	PLK1	SCARF2				VNN2		PITX1
	KIF23	LRRC17				MS4A4A		GJB2
	TK1	IGFBP7				CSF1R		CYP4F11
	MLPH	ADGRA2				PLEK		HAS3
	CDC45	JCAD				CD96		WFDC3
	HILPDA	FMO1				SNX10		SAA2
	KIF3C	CDK14				LCK		PRSS21
	ASPM	PALLD				JAML		ENPP3
	CDT1	MN1				TNFRSF9		SPTB
	DEPDC1B	ADAMTS7				APOL4		TNNC2
	CKAP2L	UNC5B				HLA-DMA		ERAP2
	NAMPT	TGFB3				MILR1		FGB
	ATP8A1	CHN1				SUCNR1		VSTM2L
	SPTLC3	PLSCR4				FCRL2		CX3CL1
	ESPL1	ITGA5				P2RY12		C6orf223
	BUB1B	IRAG1				CD14		CST2
	PFKP	CAVIN1				P2RY10		HPGD
	RECQL4	TSPAN2				SAMD9		SLC44A5
	PDZD2	CALD1				KLRB1		PLA2G4A
	NPC2	EFEMP2				IRF8		SERPIND1
	PLLP	DCHS1				CTLA4		SCIN
	SLC7A5	LRRC32				TMIGD3		MIR8071-1
	TMEM132A	SYNPO				TRBV6-5		PRODH
	MCM10	FLT1				CD84		NRGN
	PRC1	LZTS1				HCK		AGT
	UHRF1	ADAMTS5				TLR10		HNRNPA1P27
	CCNE1	CLEC11A				EGR2		GALNT14
	DOK4	SGCD				GPR174		FAM83A
	EXO1	TSHZ3				CMKLR1		PSCA
	FAM189A2	LBH				HCP5		MYBPHL
	NR3C2	PRKG1				SLC1A3		PTPRH
	CENPW	FBXL7				SIRPG		LY6D
	GTSE1	ARHGEF25				NCF2		KIF12
	NEIL3	UACA				PIK3AP1		SLC7A11
	GINS1	TNFSF4				RIPOR2		XKRX
	FAM171A2	SYNPO2				CD7		VANGL2
	KIF11	TCF4				XAF1		RETN
	ESYT3					DOK2		KCNN4
	OAS1					TBC1D10C		TRIM29
	ACSM3					TIGIT		MAP7D2
	GPRC5C					CD40LG		PI3
	MUC1					ITM2A		ITGB8
	PTPRU					SIGLEC10		LRRN1
	BTG2					C5AR1		ZNF750
	SKA1					TRBV5-1		AHNAK2
	ACSL5					C16orf54		BARX2
	HMGA1					IL2RB		AKR7A3
	TESMIN					TRAV12-2		HCAR1
	MT1H					CLEC4A		CES1
	KIF14					TRBV7-9		SYT12
	CDCA3					KCTD12		PRRX2
	UBE2T					PELATON		CDH3
	RIPPLY3					MS4A7		BAMBI
	EDA2R					PDCD1LG2		LPL
	PTTG1					TRAV12-3		ALPK3
	OAS3					PLD4		NR0B2
	CIB2					SLAMF8		SPRR1B
	PCLAF					CLEC2B		SMIM31
	PYGL					KCNJ5		GDF15
	ABCC6					HLA-B		PCSK9
	ORC1					IKZF1		SPINK5
	PKMYT1					CD300C		RND1
	GPRIN1					PTPN22		FABP6
	RAD51AP1					BATF2		LINC02560
	ZWINT					DAPP1		MFSD6L
	CYB5A					TNFSF13B		HTR3A
	UBE2S					TRAV12-1		GPR37
	MCM4					FCGR1A		HAGLR
	BNIP3P11					PAPLN		CCL17
	SKA3					SPI1		TMPRSS6
	HROB					CSF1		NQO1
	PRECSIT					PLCB2		NMNAT2
	RAD54L					TAF5LP1		TUBB2B
	CENPU					GIMAP7		PPP1R14C
	ECT2					WDFY4		ERICH5
	PLXNA2					HAVCR2		P3H2
	NUSAP1					DUSP2		ZNF486
	KIF20A					XCL2		RPL10P9
	EME1					APOBR		MIR4768
	DSC2					CASP1		RRAD
	LOC105371414					TLR4		EDN2
	STMN1					CD3G		CEACAM6
	VIPR1					MS4A6A		S100A2
	SCTR-AS1					PTGER4		ROS1
	MAD2L1					MPEG1		TPSD1
	EVA1C					CCR1		SYT7
	SPC25					FAS		DIRAS1
	CIP2A					STAT1		VTCN1
	CLSPN					STAB1		MIR6071
	ARHGAP11A					EBI3		HBA2
	ASF1B					DCSTAMP		UGT8
	STYK1					DOCK8		LTK
	ELOVL7					MIR3142HG		CHL1
	HNF1B					FCER1G		CFTR
	GINS2					CLEC4E		TBX15
	FAM111B					TMEM150B		DUSP4
	RHPN2					TRBV3-1		HYAL1
	E2F1					MAP4K1		CXCL8
	ARHGAP44					CD6		FXYD3
	KPNA2					HAPLN3		ZNF385B
	CCL26					ARHGAP30		C4orf19
	GAREM2					TYROBP		HOXD1
	CDCA2					TRIM22		SERPINA1
	CENPI					TLR7		MAB21L4
	SLC38A1					ITGAX		CPA3
	AUNIP					TRBV4-2		GABRE
	CPD					IQGAP2		RTN4RL2
	ANKDD1B					IKZF3		TMEM139
	OIP5					PIK3CG		COL9A2
	ACSS1					FMNL1-DT		CXCL1
	DSG2					CSF2RB		TREM1
	HPDL					TRBV30		PRSS12
	SPC24					NLRP1		TMPRSS4
	LOC105371730					CXCR6		NDNF
	XRCC2					TRAT1		FSTL4
	CHEK1					LINC02345		SLC16A4
	RFTN1					TAP1		ELF5
	SLC16A11					ENPP2		C2CD4A
	SGO1					DOCK2		PHYHD1
	SNX30					ETV7		RNF212
	SV2A					SRGN		DEGS2
	ATAD2					SASH3		TRNP1
	RBPMS-AS1					ADAMTSL4		MMP10
	DTL					WARS1		KRT15
	TSC22D3					SCIMP		SLC29A4
	MCM2					STAP1		SHISA3
	PLIN2					IL10RA		SRPX2
	CDH24					FCGR2A		CPB2
	TSKU					CD40		TPSB2
	EIF4EBP1					RASSF2		EYA2
	FRMD5					PLA2G7		H3C6
	DSCC1					TRAV8-3		CABYR
	MTFR2					NFAM1		SEMA3A
	CENPE					SNX20		FBXL16
	KIAA1671-AS1					EPSTI1		SLC16A14
	TRIB3					CD37		CAPN13
	ORC6					SIGLEC14		PLEKHG4B
	E2F8					RUNX3		LINC01671
	BAIAP2-DT					ARHGAP31		PHGDH
	SHCBP1					RASAL3		IFI27
	PYROXD2					TAGAP		HHLA2
	B3GNT5					LGALS9		CAPN9
	NETO2					APOL3		SULT1C2
	MMD					TRAV21		DPP10-AS1
	CDK6					ITK		HHIP-AS1
	ACOXL					LAIR1		CHI3L1
	RACGAP1					EVI2B		CLDN1
	WDHD1					SLC11A1		MB
	RAD51					CYTIP		LYPD3
	FANCI					LOC388813		CIT
	MTURN					SAMSN1		RNY4P19
	NCAPG2					PILRA		SEMA3E
	LINC00511					EVI2A		SCG5
	LINC00673					CARMIL2		GPC3
	WASF1					FTH1P22		AGR2
	LINC01942					APOBEC3G		ARHGAP40
	WDR62					TNFAIP3		PLAU
	GPD1L					BCL11B		AMOT
	NOSTRIN					GPR132		BMP5
	IL6R					TRBV18		ALDH1A1
	EPHX2					AIF1		MT1E
	GLOD5					APBB1IP		METTL7B
	CKS2					NCKAP1L		NR4A1
	TEDC2					FGR		SMOC1
	ERO1A					TRAV19		FBXO2
	GAL					C1S		TRGJP2
	CDC25C					CD247		CH25H
	TYMS					P2RY8		RHOV
	MGLL					BLK		ESPN
	CISH					LRRC25		ITGA2
	FADS1					APOBEC3H		CEMIP
	CKS1B					LSP1		AQP5-AS1
	ANP32E					LILRA5		ADRA2A
	TONSL					GAPT		IGFBPL1
	LMNB1					TRAV9-2		WFDC10B
	RBPMS					SIGLEC9		SPDEF
	PLIN5					MCOLN2		LAMA3
	SMARCD3					ZBP1		LRRC31
	KLHL5					CD86		LOC105371049
	TMEM125					GIMAP6		SCEL
	ERCC6L					INPP5D		PANX2
	PRTFDC1					TNFAIP8L2		STRA6
	KIF15					RTN1		SUSD4
	TSKU-AS1					PTPN7		TSPAN7
	MND1					MYO1F		TOX3
	GNG7					TRAF3IP3		TSPAN11
	DDIAS					LILRB2		CXCL6
	RPS6KA2					IL21R		EFS
	P3H4					ADGRG5		TFCP2L1
	MTHFD2					CYRIA		NUPR2
	BRCA1					RAB42		LAMC2
	AK1					LOC102724323		IFI44L
	GNG4					FOXP3		RNU7-75P
	OR7E38P					TRBV2		SIX1
	EZH2					ICOS		CCNP
	BRIP1					AXL		BBOX1-AS1
	NKX2-1					HLA-A		SCUBE2
	ALDH2					MAFB		ST6GALNAC1
	KLF2					CYSLTR1		HKDC1
	SGO2					TCL1A		PHACTR3
	DNMT3B					P2RX7		SH3RF2
	C1orf21					CORO1A		MIR6859-1
	EPOP					DOCK11		ALKAL1
	CENPM					CD4		MTUS1-DT
	RFC4					MIR155HG		RBP4
	PIF1					ARHGAP9		TNNI3
	BOP1					RPL32P1		IFIT1
	TACC3					TRBV10-3		LYPD6B
	BTBD9					LHFPL2		SERPINE1
	POLE2					ADA2		LINC01291
	KNTC1					CD53		ICAM5
	TMEM91					IRAG2		CSF2
	RMI2					HTRA4		MIR27A
	PXMP4					BIN2		PDZK1IP1
	CDC25A					TRBV4-1		FLRT3
	CDC7					SLC37A2		SCUBE3
	MARCKSL1					PRKCB		SEMA3B
	LOC105373373					ACP5		TCIM
	H2AX					APOBEC3D		CPE
	AGMAT					NLRC5		C6orf141
	KNL1					LCP2		ALDH3B2
	PSPH					TFEC		FAM83A-AS1
	PRKDC					ADAM19		DUOX1
	PLK4					PTPRO		RNU6-418P
	CENPK					SIGLEC8		CREB3L1
	STIL					SEPTIN1		NCCRP1
	SIAE					CD180		NGEF
	PAFAH1B3					CD83		STEAP4
	SMC4					HCST		APBA2
	SLC39A14					KLHL6		SIK1B
	TEF					TRAV2		UPK3B
	LINC01224					NCF1		SDCBP2
	ADA					LINC01781		PCDHB2
	PARPBP					FCGR2B		IFI6
	TFRC					C1orf162		OLFM1
	CCNF					UBASH3B		BPIFA2
	PSRC1					NCF1C		SCAT8
	MCM6					RAC2		IL6
	PRDM16-DT					ACAP1		ABCA12
	FEN1					TIAM1		FAM167A
	PAQR4					TRAV4		CASC9
	PGK1					NCF4		HS6ST2
	GINS4					GAL3ST4		PTPRN2
	DIAPH3					TMC8		XDH
	MTARC2					BANK1		RPS16P1
	DAPK2					CD300E		TMEM130
	SLC25A10					CCRL2		ASPHD1
	STING1					TRBV5-6		GSDMC
	POC1A					FASLG		PDK4
	TNS2					SLC7A7		BCAT1
	LRP8					LOC105369519		CD1E
	CALU					FPR2		REEP6
	HMGCS1					EPB41L3		ADORA1
	CST5					SP140		CMBL
	TIMELESS					SLAMF1		VEPH1
	ARHGEF2-AS1					GFI1		ID1
	SNED1					LILRB5		DNAJC22
	CDCA4					ITGA4		TMEM150C
	HELLS					SUSD3		UCN3
	MLLT11					IFNG		SCNN1G
	MAST4					RGL1		RASSF10
	CENPN					PAX5		CXCL2
	C19orf48					TASL		PODXL2
	E2F2					RCSD1		LRP2
	GAPDH					TMEM273		DLX3
	KIF20B					LAPTM5		RNU7-123P
	KNSTRN					TRBV9		MIR23A
	LOC150051					SLC15A3		CHI3L2
	MEST					CD44		MUC20
	LRP12					IL16		GSTA2
	CDK5R1					SIRPB1		H2BC4
	TMEM243					PLXNC1		TSPYL5
	SLC7A1					LIMD2		EFHD1
	LOC112267859					CCND2		DDIT4L
	KIF18A					SERPINB9		MIR4520-1
	TLR5					MMP19		TNNC1
	ASNS					DNAJC5B		MT1A
	LMNB2					RNASE6		FOS
	IL17RD					FERMT3		NAMPTP1
	HNMT					CEACAM21		GALNT6
	CERS6					TRBV6-6		LAMP3
	PFKFB4					STX11		PLPPR1
	POLQ					GVINP1		KLHDC7A
	SKP2					HMOX1		SLC4A4
	NCAPD2					ABCA1		TPSAB1
	TICRR					TRBV11-2		SYT8
	JPT1					DAB2		PLA2G2A
	CHADL					LOC112267931		ANKRD22
	WDR76					IRF1		RASGRF1
	OTX1					MEF2C		ANKRD29
	DNA2					CPED1		CYP2S1
	TRIO					BTK		PLXNB3
	MCM7					TM6SF1		ANKRD65
	NUP210					ITGB7		MAP1B
	ARTN					EPB41L2		VGLL1
	C1orf210					PSTPIP1		CHST3
	FGD1					RHOH		LEMD1
						ICAM3		SP5
						MIR223HG		APLP1
						ANKRD44		TMPRSS3
						CHST11		INHBB
						FGD2		IGFBP3
						NCR3		EPHX4
						TRBV5-4		FABP3
						WAS		MET
						FCRL3		PON3
						HNRNPA1P21		KRT5
						PRAM1		COL4A3
						CYTH4		BEX2
						IL12RB1		GOLGA7B
						PDE4B		FOXO6
						TRDV1		BCL2L15
						GGTA1		NGF
						CXCR4		AMBP
						CARD16		GRB14
						RGS10		PKIB
						GBP2		HCAR2
						ARHGEF6		HIF3A
						TRBV6-1		BHLHA15
						PTGS1		CARD11
						LILRB1		LPAR3
						DOCK10		ITGB4
						LIPA		F3
						SELPLG		PODNL1
						CD300A		C3
						PIK3R5		FKBP10
						POU2F2		NR4A2
						MCUB		MIR4635
						GPR65		SLCO4C1
						RASA3		HHIPL2
						SH2D2A		B3GNT7
						CCDC88B		SCD5
						TRAF1		PCDH7
						HLA-C		GALNT5
						PALD1		MARK1
						PMP22		NPNT
						PREX1		ZNF229
						SIRPA		LINC00665
						FGD3		CSF3R
						GLIPR2		LRATD1
						TNFSF8		ABCA4
						CLEC2D		H3C10
						COTL1		COL21A1
						LINC00926		AMIGO2
						GIMAP8		WFDC21P
						DPEP2		ATP6V0A4
						VIM		AADAC
						CCDC69		MACROH2A2
						SIRPB2		RAMP1
						CERKL		CGREF1
						SDC3		SNORD116-24
						EOMES		FNDC4
						RGS18		CABP4
						UBA7		BASP1
						CD28		OSGIN1
						SIGLEC7		C5
						TRAV8-4		LIF
						THEMIS		CLTRN
						MAP3K14		PITX2
						RENBP		PDLIM4
						TRBV12-4		MYRF
						PARVG		PLAAT1
						RASGRP2		SNORD93
						GIMAP4		MIR6730
						IL24		C12orf75
						SLA		BMP6
						PIK3CD		KCNH2
						CTSB		MAP1LC3C
						S1PR4		RAB7B
						VAV1		ISG15
						TRAV8-6		FOXD3-AS1
						GIMAP2		ASRGL1
						MAN1A1		LINC01644
						TCF7		CKB
						TGFBR2		KNDC1
						CRTAM		SBK1
						P2RY14		SLC6A8
						NLRC3		AUTS2
						DBH-AS1		JSRP1
						SLC2A6		LOC105372240
						HCLS1		ABCC3
						TRANK1		KRTAP4-1
						TNFRSF14		SLC4A11
						TESPA1		SLC1A7
						BTN3A2		ZBTB7C
						CD33		SPNS2
						ETS1		HMGB3
						FYN		CYP2C18
						DSE		ENTPD8
						LAT2		KBTBD12
						UBASH3A		COLCA1
						TBX21		NTN1
						MAN1C1		TUSC3
						C1R		BAIAP2L2
						PYHIN1		MIR4685
						TRPV2		RDH10
						TRAV14DV4		BMP4
						NCF1B		CKMT1B
						MAF		CLDN8
						FLVCR2		HAL
						TRAV8-2		CACHD1
						NRROS		MIR4645
						SLA2		G0S2
						BTN3A3		PTPN13
						TRAV16		CECR2
						WIPF1		CAMK2N1
								RNA5SP18
								ESM1
								C4B
								C19orf33
								LYPD1
								FNDC10
								NPTX1
								RGS17
								CDH26
								TRIM31
								MROH6
								SMKR1
								P2RY6
								ZNF90
								S100A8
								SLC2A10
								DCDC2
								SIK1
								LUCAT1
								RFLNA
								ZNF664-RFLNA
								GPRIN2
								SLC5A1
								HLA-DRB6
								BARX1
								PAX8-AS1
								CD164L2
								FHL2
								ANPEP
								CCL22
								KCNMB4
								ECM1
								BEX5
								AMN
								MT1G
								EGR1
								SLCO4A1
								PLAAT4
								FEZF1
								LINC01564
								ZG16B
								CPXM2
								HORMAD1
								SLC15A2
								MIR3164
								SDK1
								RASGEF1A
								MMP17
								AGTR2
								UBXN10
								MIR6757
								SEC14L4
								SLC35F3
								IGFBP5
								GSTM1
								IVL
								MIR6819
								XK
								HLA-DPB2
								RCN3
								RAB27B
								MNX1-AS2
								PLAC8
								MIR4420
								FUT6
								PLCB4
								WDR86
								KLF4
								RNF39
								ICAM1
								ATP11A
								SORBS2
								H4C8
								B3GAT1-DT
								KCNK3
								H1-2
								APLN
								FAXDC2
								MIR148A
								SDR16C5
								MIR3677
								MIR3125
								IFI44
								CFD
								PDE4D
								BMP2
								SERPINF2
								MIR4730
								MT1M
								RNU7-3P
								HES6
								FSCN1
								DUSP6
								ZNF503-AS1
								RETREG1
								EGF
								H3C4
								TMEM61
								HOXA3
								RTN4RL1
								KLC3
								PTGES
								CRISPLD1
								PTN
								IYD
								TGFB2
								TFAP2A
								MIR4639
								FER1L4
								LGR6
								METTL27
								FA2H
								PCOLCE2
								CHST6
								SLC17A9
								SULT2B1
								TBX1
								SYT1
								BAIAP3
								ALG1L
								SCAT1
								TFPI
								CCL21
								ACY3
								AATK
								MT1L
								CCL24
								SLC1A1
								MACROD2
								LRRC4
								HS3ST2
								UNC5CL
								PAX9
								MIR4728
								MIR548AA2
								DOC2B
								COL7A1
								DRAIC
								LINC00593
								PCAT29
								CADM1
								WNT10A
								MIR200B
								EPHB2
								ALDOC
								SERPINB5
								RNU6-1161P
								MAP2
								CAV1
								ACE2
								GAL3ST1
								ITGB6
								DUSP1
								TMEM171
								CTXN1
								KCNK5
								TNFRSF18
								MIR4786
								CDC42EP5
								SLC6A20
								CLDN3
								WNT5B
								TRPC6
								SRPK3
								GJA1
								ELFN2
								CCL28
								SLCO2A1
								KCNE4
								MNX1-AS1
								PIK3CD-AS2
								CCL7
								LPCAT1
								TP63
								HHIP
								CD24
								S100A14
								MACC1
								CPNE7
								MDK
								ID4
								COL28A1
								MIR3174
								C2CD4B
								ZNF667-AS1
								SNORD48
								FAM3D
								RN7SL3
								PLAAT2
								H2BC9
								ANOS1
								WNT4
								TM4SF4
								FUT3
								RNU6-1262P
								VIL1
								MX1
								LARGE2
								THBS4
								LOC101929331
								CNFN
								DDIT4
								RYR1
								PCDHGB5
								COL4A4
								H2AC7
								GRP
								SEZ6L2
								SMIM10L2A
								ADRB1
								HLA-K
								GLS
								ERFE
								LINC01508
								HOXB3
								MIR5581
								RHBDL1
								EVA1A
								CDKN2B
								H2BC21
								SNHG18
								RNU6-1010P
								HOXC9
								CFAP251
								ZNF626
								MIR4324
								EPHX1
								RNA5SP217
								SERTAD4
								MIR324
								DAAM2
								LAMB3
								NCMAP
								GPR27
								FOXC1
								MAL
								CKMT1A
								B3GNT3
								HOXB6
								MMP24
								IRS2
								BACE2
								SNORD53B
								VWA2
								MIR6075
								EREG
								CA8
								GSTT2B
								CCN1
								ERP27
								EPHX3
								SLC47A1
								HS3ST1
								IQCA1
								LAMP5
								C4A
								LOC110384692
								MIR221
								LIPH
								LFNG
								EPHA2
								ERRFI1
								KRT4
								SPON2
								RNU6-638P
								GLB1L3
								DPP4-DT
								PRSS22
								KLRG2
								GBP3
								NRIP3
								TNFRSF19
								UNC13D
								SGPP2
								KLHDC7B-DT
								NPDC1
								PID1
								IL31RA
								STMN3
								FGFR4
								RN7SK
								GRAMD2A
								NPTX2
								PRR36
								HACD1
								OSR2
								CXCL3
								EDN1
								RPL31P34
								LINC02381
								PTK6
								HLA-J
								ANO1
								IL20RA
								ARHGAP20
								CD38
								DNER
								MIR106B
								MDFI
								ANXA1
								KRT19
								TMEM45A
								ENTPD2
								NNMT
								HNF4G
								KCTD14
								CAMK1D
								HPN
								NPTXR
								IL22RA1
								MIR6728
								SCARA3
								CAPN5
								MIR642A
								EPDR1
								LINC01589
								CRYBG2
								ULBP2
								NKX2-8
								ARNT2
								LRIG3
								LINC00460
								ATP6V1B1
								GOLT1A
								SLC7A8
								F2RL1
								TMEM108
								ANKRD1
								TUBB2A
								TNFRSF12A
								MAPK8IP2
								CPM
								DIPK1B
								IBSP
								C2
								CXXC4
								HLA-G
								ATF3
								H2AC6
								ERV3-1
								KCNQ3
								STEAP2
								LYNX1
								BCO1
								SYBU
								MISP
								TNFSF9
								SNORA80B
								ASAP2
								RSAD2
								TGFA
								RPL10P6
								GPT2
								EGFR
								GATM
								TDRD5
								IGSF9
								RNU6-322P
								SKAP1
								SHC2
								RCAN2
								DNALI1
								TNIK
								PNMA6A
								DNAH11
								KDR
								CEBPA
								DST
								ATAD3C
								ITGB8-AS1
								SLC22A17
								PPP1R3C
								CDH15
								CES3
								MT2A
								RPS14P1
								CCNO
								MFSD2A
								RNU7-171P
								ETV1
								ADAM8
								KRT80
								MIR4312
								NKX2-1-AS1
								RND3
								PLAAT3
								REC8
								FLNC
								EDIL3
								F5
								FGFR2
								SNORD14E
								RN7SKP51
								COL4A5
								PLAT
								GDPD3
								CYS1
								PIR
								MEGF6
								OASL
								IL1RN
								TCF7L1
								SLC40A1
								SLC27A2
								PCDHB5
								ETNK2
								FREM2
								DMKN
								IFITM1
								LOC388282
								XKR9
								KISS1R
								PLEKHG4
								RAB15
								TMC5
								BPIFB2
								ATP2C2
								ALOX12P2
								PPARG
								CFB
								CA2
								MIR4512
								ARHGEF4
								MIR4653
								SLC28A3
								EPHA4
								RNU6-1165P
								SLC52A1
								RPS4XP22
								CRACR2B
								MIR499A
								RASAL1
								PCDHB11
								SCARA5
								CA3
								H2AC13
								FERMT1
								FBXO27
								MIR378H
								MAOB
								SNORD59A
								RNU7-45P
								CCL4L1
								CCL4L2
								SMIM6
								RBPMS2
								MME
								CD55
								MIR4257
								SRCIN1
								CYP1B1
								STK32A
								SNHG5
								B4GALNT3
								LY6E
								MIR27B
								CAV2
								TMEM156
								P3H3
								RNU6-26P
								BEND5
								RNU6-341P
								MTARC1
								SLC4A3
								CHRD
								GJB5
								FSTL3
								SLC24A3
								RNU7-49P
								ASS1
								PER1
								SLC22A18AS
								NR4A1AS
								ADAMTSL5
								KRT8P3
								CNTN1
								FAM110C
								THEM5
								TCEA3
								KRT7
								DHRS9
								PROC
								MATN2
								TMEM176A
								MIR4664
								LDOC1
								RARRES1
								WDR72
								TRIM31-AS1
								CHAD
								MIR210
								HOXC6
								C2orf72
								SNORD12B
								CDC42EP1
								BEAN1
								H2BC5
								LRP4
								ATP2A3
								MIR126
								ACKR3
								KISS1
								SLC12A2
								KCNJ11
								JPH1
								CFH
								DNAJB13
								MIR6769A
								PLTP
								GGT1
								PHLDA2
								HSPA6
								RNU6-247P
								VILL
								OAS2
								RIMKLA
								ST6GALNAC2
								FAM171A1
								FAM90A1
								HOXD9
								COLCA2
								PPBP
								MIR7848
								VAX2
								SIGLEC12
								GEM
								TAFA5
								ARX
								TOX
								TNFSF15
								MIR3153
								PTHLH
								IRX6
								ADSS1
								RNU6-807P
								ASPH
								MIR616
								BCAM
								EMB
								ADGRV1
								CEACAM1
								SLC7A4
								IMPA2
								ATP10A
								CYP39A1
								ALDH3B1
								RASSF9
								AOX1
								BMPR1B
								EFNB3
								MATN3
								CD1B
								ITGA3
								SMPDL3A
								RNU6-833P
								FHOD3
								SIPA1L2
								WNK2
								LAMC3
								MPZL2
								C1orf115
								STX1A
								MTCO1P40
								ERV3-1-ZNF117
								ZNF117
								SULT1A2
								DNAH5
								SNORD116-4
								PHLDA1
								SNORD1B
								UPK3A
								GRHL1
								OLFM2
								IGFBP6
								MIR7856
								AHNAK
								GYG2
								MIR6835
								RNU6ATAC18P
								CIART
								SEPTIN3
								ATP10B
								RNY1P9
								SMO
								KPNA7
								AKAP12
								MIR4677
								TRIM2
								PDE3A
								SECTM1
								RNU4-2
								FKBP5
								RORC
								NECTIN3
								HSPB8
								LOC645433
								VPS9D1-AS1
								SEMA3C
								NFE2
								CCDC160
								NEURL1B
								PGLYRP4
								LIPM
								NDRG1
								TMEM45B
								AGAP2-AS1
								PROM2
								SGCE
								COBL
								EHF
								SCD
								MTSS1
								TM4SF1
								HRCT1
								CNR1
								LOXL4
								GSPT2
								PLA1A
								TIPARP
								LOC100288175
								LONRF2
								TRIL
								PLAUR
								GATA6
								GPX3
								RGN
								KLHDC7B
								FAM155B
								ETV4
								PLBD1
								BIRC3
								MANEAL
								WLS
								CITED4
								PER3
								DIRAS3
								HOXB2
								ZFP36
								RND2
								PGAP4
								FILIP1
								S100A4
								RNU6-1016P
								DCLK1
								ACADL
								GPRC5A
								RNVU1-1
								CERS4
								ATP6V1C2
								MUCL3
								FST
								SRMS
								NCOA7
								DEPTOR
								RNU6-1035P
								MIR93
								WNT7B
								NDN
								LINC01876
								FAM83E
								BIK
								TMEM37
								NFKBIZ
								ZNF853
								DNAH2
								GADD45G
								SNORD69
								TPD52L1
								CLIC2
								TNFSF10
								FOXA1
								ODC1
								IRAK3
								RNA5SP474
								MECOM
								MSX2
								SOX21
								IGFL2
								ZDHHC11
								ALDH1A3
								GCNT1
								MIR5685
								TRIM17
								RAB6B
								TMEM176B
								RASL11B
								SPINK2
								HENMT1
								SNORD12C
								S100A6
								H2BC12
								ADRB2
								NDRG2
								SLC39A8
								PDGFRL
								CD36
								C4orf48
								ZNF703
								ND6
								RERG
								SALL2
								LINC02471
								CHML
								PLEKHG6
								MTCO3P12
								IFT57
								CSPG5
								ANO5
								PRKAR2B
								ZNF300
								XAGE2
								FABP5
								SYTL5
								CCN5
								SOD3
								GALNT3
								ARL4D
								PPM1H
								SERPINF1
								PLA2G3
								GALNT17
								SLC16A7
								KLK13
								NKD2
								RGS2
								GPR143
								H4C5
								CLCF1
								CMAHP
								CA11
								TACC2
								NPM2
								UNC13B
								KHDRBS3
								PKIA
								POU5F1
								LINC01836
								FAT1
								MBIP
								ATP1B1
								WNT5A
								SNORD36C
								VASN
								FXYD4
								HSD17B14
								OVOL1
								GULP1
								LOC101929128
								LOC157273
								EVPL
								CRIP2
								RNU6-623P
								SELENOP
								HOXB5
								FRGCA
								LOC106780825
								RNY1P16
								ERO1B
								DUXAP8
								EPHA10
								CCNJL
								SLC2A3
								HK2
								ANXA3
								CATSPER1
								RNU6-1209P
								CDCP1
								GJB6
								NIBAN1
								ENPP5
								ABLIM3
								EFR3B
								AIF1L
								RHOXF1-AS1
								NPW
								LINC01612
								ZNF702P
								IL17RE
								FASN
								C11orf96
								HBEGF
								IL32
								DUSP5
								CYP27C1
								GUCY1B2
								RNU6-584P
								DRAM1
								CAPN12
								SEMA4G
								SMPDL3B
								MIR553
								FAM184A
								MIR573
								C11orf86
								SCNN1A
								MIR6812
								ENO3
								NHS
								SNORD117
								APLNR
								AKR1B1
								TENT5B
								LIFR
								RNU6-678P
								S100A16
								RNA5SP494
								LMO7-AS1
								EFNB2
								PLEKHB1
								MTATP8P2
								IFIT3
								RNU1-36P
								EBF4
								IFITM10
								G6PD
								GPD1
								IER3
								MAP3K9-DT
								RPL10AP11
								SLC13A3
								VAMP5
								RNU5F-1
								ZIK1
								MIR7111
								ZSCAN31
								ERICH2
								EPS8L1
								LINC02159
								GAMT
								OBSL1
								SNORA71C
								VEGFA
								C10orf95
								NPIPA5
								PDE4C
								TMEM184A
								GSTA4
								THBD
								LOC105372321
								HES4
								TNF
								CHST2
								OXCT1
								FAM20A
								TMEM200B
								SOCS2
								RASL11A
								TPM2
								GLB1L2
								PPP1R14B-AS1
								CABLES1
								SERPINE2
								SFN
								HUNK
								SLC5A8
								MIR5195
								SCN9A
								MESP1
								B3GALNT1
								RPS6KA6
								OLFML3
								CEBPD
								ENO2
								RAB38
								RNA5SP39
								COL18A1
								PADI2
								MICOS10-NBL1
								NBL1
								CSTA
								RNA5SP78
								SNHG19
								CEBPA-DT
								CPLX1
								PDE6B
								GADD45A
								PLEKHN1
								IL1R2
								SNORA22B
								TNNI2
								MT1X
								PTGER2
								GPX8
								ARHGAP4
								SLC16A3
								GPC4
								RNU1-153P
								SGK2
								GASK1B
								SRD5A3
								LGI2
								EFEMP1
								ARG2
								PRKCA
								DNAAF11
								RAB37
								PIP5KL1
								KITLG
								LINC02608
								LOC100130111
								IRS1
								HSD11B2
								GNA14
								SCT
								ELAPOR2
								CHRNA5
								LGALS4
								NTN4
								CELSR3
								RGS16
								RNU6-100P
								PCAT6
								PGM5
								PAPSS2
								DHDH
								OTULINL
								STXBP1
								ITGA6
								PRKAA2
								MIR3149
								MIR4668
								NCALD
								SLAMF9
								C5orf46
								CLDN5
								RNU4-23P
								TMPRSS13
								SIDT1
								IL20RB
								BMP7
								GLRB
								MIR4284
								UST
								SNORD88A
								NPR3
								SCX
								GSTO2
								PDGFD
								LOC100128325
								ANKRD45
								DDX60
								DLL1
								RPLP0P2
								BRD9P2
								NFE2L3
								LRAT
								LOC100506098
								SDC2
								SNORD60
								PCDHB16
								MIR548AA1
								SLC16A5
								EPN3
								NINJ2
								RPSAP19
								BAAT
								SESN3
								TNS1-AS1
								ST6GALNAC5
								EPPK1
								MIR374B
								NAP1L2
								ND5
								MIR146B
								GPR15
								ST8SIA4
								MNX1
								TAS1R3
								LDHB
								CACNA1D
								CCL3L1
								CCL3L3
								SPAG4
								PLAG1
								RNA5SP187
								ABHD17C
								MIR6124
								LINC01426
								PROS1
								RHBDL2
								RNA5SP82
								PLCB1
								MYOZ1
								CLPSL2
								RIBC2
								P4HA3
								ADGRG6
								PON2
								RNU6-125P
								ME1
								CLDN6
								FBXO32
								RNU6-1280P
								KRT81
								ARHGEF19
								EMP1
								SHC3
								AFAP1L2
								SDS
								FKBP1B
								ANG
								TFAP2C
								CITED2
								CARD14
								KHDRBS2
								ASB9
								MTND1P23
								MIR200CHG
								MCOLN3
								CENPV
								SMPD3
								PLCH1
								FAM178B
								CADM4
								RNU6-190P
								SNORD51
								LINC01842
								FBXO17
								EPS8
								PALM
								PLEKHG2
								RNU6-611P
								F12
								A4GALT
								UGDH
								AKR1E2
								SNHG25
								PIP5K1B
								NR4A3
								MIR4740
								ECHDC3
								KSR1
								CFI
								ZP3
								RNU6-48P
								PLEKHA6
								BEX4
								ADAM28
								ASCL2
								RNY3P16
								FUT2
								BICDL1
								RNU6-652P
								SRPX
								MIR4477B
								PPIAP39
								MSLNL
								TNFRSF11B
								AASS
								MX2
								EGR3
								PPL
								GPR160
								SLFN11
								RSPO4
								ZNF682
								RNU6-5P
								PMEPA1
								MTCO2P12
								PRSS23
								LINC02861
								MYC
								RPL13P12
								RNU4-39P
								FLNA
								USP44
								RNU6-431P
								SAMD4A
								SMIM1
								PRRT3-AS1
								ST3GAL1
								BSG-AS1
								RNU4-62P
								SORL1
								SLC16A2
								KBTBD11
								EGFL7
								OLFML2A
								RNU6-610P
								SYTL2
								TTC39A
								PAQR5
								NPAS2
								ZNF711
								PLCD3
								ADRA1B
								NMB
								DGCR5
								SAMD5
								RNVU1-32
								SLC35G2
								CYP2D6
								LOC107987478
								LOC107987479
								SYTL1
								KRT86
								SLC22A23
								MTND2P28
								SNX25
								MCIDAS
								C16orf74
								LRG1
								IFI16
								LPAR1
								RHEX
								TTC9
								EFNA5
								LAMA5
								TUBB6
								THPO
								KANSL1-AS1
								LOC107984142
								DMRTA1
								TGFB2-AS1
								ADM2
								RNA5SP283
								ZNF662
								ARL9
								MIR3192
								CD163L1
								INPP4B
								USP27X
								DCBLD2
								NOTUM
								KRTCAP3
								AARD
								ADAMTS14
								TNFRSF10C
								RNU4-1
								GSDME
								CPNE4
								POU2F3
								LINC00578
								MIR548AR
								RHOB
								ALDH3A2
								HOTAIRM1
								CBR3
								NRP2
								MIR219A1
								ARFGEF3
								AHR
								AVPI1
								LINC01018
								MGC32805
								NEDD9
								SAA2-SAA4
								GRIN2D
								LARGE1
								MIR421
								TMEM98
								NUPR1
								ABHD2
								SNAI1
								NOG
								ZNF737
								HAVCR1
								ZNF880
								TENT5A
								BST2
								LGALS1
								STS
								MIR579
								NR1D1
								MIR6797
								ADHFE1
								NRK
								STOX1
								ADORA2B
								HLA-L
								LINC01843
								MEG3
								SNORD63
								RNA5SP490
								MTUS1
								GPR35
								RNY1P13
								MGAT3
								FOXF2
								MMP3
								PLEK2
								PAX8
								APBB1
								IFIT2
								MIR4482
								RPS2P32
								EIF4EBP3
								CEACAM4
								MEGF9
								PCSK6
								CYP26B1
								C1QTNF3
								PI15
								IGSF9B
								H4C9
								VSIG10L
								MGST1
								VWDE
								CHRDL2
								WASF3
								GSTM3
								RNU6-834P
								MYOF
								CADM3
								PSMG3-AS1
								MIR3682
								CCDC68
								NYNRIN
								SLC38A5
								RNU6-388P
								ZBTB16
								ERVMER34-1
								LDLR
								TBC1D8
								GPX7
								PLEKHA4
								NXPH4
								RHOBTB3
								TRPM2
								EIF5AL1
								USP2
								DOK5
								FYB2
								PLCXD1
								KRT8P45
								SLC2A12
								INHA
								PRKD1
								ARHGEF37
								PKDCC
								MAML2
								HIP1
								MIR4489
								BDKRB2
								EPHB3
								SPIRE2
								FAM171B
								TMEM92-AS1
								FGF18
								KRT8P11
								IP6K3
								CBLC
								NEBL
								RNU6-1223P
								APCDD1
								NR2F1
								RNVU1-21
								MIR3671
								GMPR
								ARL4C
								CYFIP2
								SEMA7A
								APOLD1
								LINC01607
								LINC01124
								SOCS3
								TRIM6
								TRAM1L1
								GREM2
								SCARNA21
								SIX4
								CD82
								RNU6-548P
								MAP1A
								C1GALT1C1L
								ZBTB18
								CAVIN3
								METRN
								MIR331
								LOC100507642
								PLEKHH2
								PHLDB2
								CCDC9B
								CDC42BPA
								KCNE3
								GNAZ
								ACAD8
								SLC51B
								TSPAN5
								RN7SL2
								SSTR1
								KCNK1
								NECTIN1
								LTO1P1
								CMPK2
								ZNF467
								NRN1
								BMERB1
								VMO1
								TM7SF2
								TNFRSF21
								LINC02904
								LDAF1
								CRNDE
								LOC101927480
								XPR1
								PLBD1-AS1
								GUCY1A1
								KCNK17
								RPL23AP49
								RNU7-140P
								FBLN7
								THNSL2
								LRRC56
								RTL5
								CHST1
								KIAA1549
								MTMR11
								NES
								INAVA
								MIR135B
								LGR4
								TMEM52
								KCNQ5
								ARSJ
								KCNK15
								ARHGEF26
								MIR26B
								MIR593
								ACOX2
								FZD2
								RNU6-689P
								OVGP1
								RNU7-40P
								PPP1R14A
								DNAJC6
								NKILA
								MBOAT2
								ARHGAP26
								IL27RA
								H2AC9P
								PRLR
								DMTN
								MTATP8P1
								IER5L
								DYSF
								GRHL3
								LASTR
								LINC02677
								TRPV4
								RNU6-658P
								HAS2
								JAG2
								DTX4
								CALB2
								SPTBN2
								SH3BGRL2
								MT1F
								SNORD46
								BEND7
								NACA3P
								RASGRP1
								CTF1
								ZSWIM5
								VDR
								DTNA
								CYSRT1
								MIR3936
								FAM149A
								NCS1
								CRABP1
								CLMN
								SLC44A3
								TRIM46
								BIRC7
								GOLM1
								SNORD73B
								KCND3
								GGT5
								PCDHB8
								UPP1
								ANGPT2
								RNU6-8
								PRKCQ
								VPS37D
								ZNF114
								MIR6740
								LOC283710
								HERC5
								ABCC4
								ZNF704
								RNU1-47P
								EGFL6
								CYTH3
								TXNIP
								CCND1
								ATG9B
								SLC39A4
								LINC01006
								PFKFB3
								ZNF334
								LINC00960
								ARRDC3
[truncated: 1,039 more rows]
